# Supplementary material for: The effect of remuneration schedule on data completion and retention in the pregnancy eating attributes study (PEAS)
Source: PLoS One. 2021 May 13;16(5):e0251533. doi: 10.1371/journal.pone.0251533 (PMC8118263; doi:10.1371/journal.pone.0251533)
Supplement: S1 Data — (CSV) [file pone.0251533.s001.csv]

PATID	AGE_Y	DEM_MARRIAGE	DEM_EMPLOY	DEM_EDUC	DEM_ETHNICITY	DEM_RACE	DEM_HHPIR	DEM_AIDPGM	REMUN	records_v1	records_v3	records_v4	records_preg	records_v6	records_v7	records_v9	records_post	DEM_EDUC_3cat	DEM_MARRIAGE_2cat	DEM_EMPLOY_3cat	DEM_RACE_3cat	FORMS_COMPL_PER_V1	FORMS_COMPL_PER_V3	FORMS_COMPL_PER_V4	FORMS_COMPL_V1	FORMS_COMPL_V3	FORMS_COMPL_V4	wd_visit_V1	wd_visit_V3	wd_visit_V4	WD_WINDOW	FORMS_COMPL_PER_V1x	FORMS_COMPL_PER_V3x	FORMS_COMPL_PER_V4x	FORMS_COMPL_PER_V6	FORMS_COMPL_PER_V7	FORMS_COMPL_PER_V9	FORMS_COMPL_V6	FORMS_COMPL_V7	FORMS_COMPL_V9	wd_visit_V6	wd_visit_V7	wd_visit_V9	FORMS_COMPL_PER_V6x	FORMS_COMPL_PER_V7x	FORMS_COMPL_PER_V9x	V9_surveys
10011	29								1													0	0	0	0	0	0	0	1	1	1
10021	27	5=SINGLE	1=FULL TIME	3=SOME HIGH SCHOOL	2=NOT HISPANIC OR LATINO	2=BLACK ONLY	0.616294835	1=AID, SNAP, WIC, FRLUNCH, SOCSEC, SI, OR	1	1	0	0	1	2	0	0	2	1	2	1	2	80	0	0	16	0	0	0	0	0	0	80	0	0	0	5	0	0	1	2	0=NO	0=NO	0=NO	0	5	0	1
10031	40	1=MARRIED AND/OR LIVING WITH PARTNER	1=FULL TIME	7=BACHELOR'S DEGREE(E.G. BA, BS)	2=NOT HISPANIC OR LATINO	3=ASIAN ONLY	2.670610954	0=NONE	1	1	2	0	3					2	1	1	3	95	100	100	19	8	4	0	0	0	0	95	100	100	0	0	0	0	0	0	0=NO	0=NO	0=NO	0	0	0	1
10041	34	1=MARRIED AND/OR LIVING WITH PARTNER	1=FULL TIME	8=MASTER'S DEGREE (E.G. MA, MS, MSW, MENG, MBA)	2=NOT HISPANIC OR LATINO	1=WHITE ONLY	5.435345274	0=NONE	1	1	0	0	1					3	1	1	1	70	0	0	14	0	0	0	0	1	2	70
10051	30	1=MARRIED AND/OR LIVING WITH PARTNER	2=PART TIME	7=BACHELOR'S DEGREE(E.G. BA, BS)	2=NOT HISPANIC OR LATINO	5=MULTI-RACE	6.533101045	0=NONE	1	2	2	1	5	3	1	0	4	2	1	2	3	100	100	100	20	8	4	0	0	0	0	100	100	100	100	5	33.33333333	7	1	6	0=NO	0=NO	0=NO	100	5	33.33333333	1
10061	34	1=MARRIED AND/OR LIVING WITH PARTNER	3=NOT WORKING BY CHOICE	5=SOME COLLEGE BUT NO DEGREE	2=NOT HISPANIC OR LATINO	5=MULTI-RACE	2.177700348	1=AID, SNAP, WIC, FRLUNCH, SOCSEC, SI, OR	1	1	0	0	1					1	1	3	3	45	25	0	9	2	0	0	0	1	2	45
10071	35	1=MARRIED AND/OR LIVING WITH PARTNER	1=FULL TIME	6=ASSOCIATE'S DEGREE (OCCUPATIONAL, TECHNICAL OR VOCATIONAL PROGRAM)	2=NOT HISPANIC OR LATINO	1=WHITE ONLY	5.435345274	0=NONE	1	2	2	2	6	2	1	1	4	1	1	1	1	100	100	100	20	8	4	0	0	0	0	100	100	100	100	100	100	7	20	10	0=NO	0=NO	0=NO	100	100	100	1
10081	26	1=MARRIED AND/OR LIVING WITH PARTNER	1=FULL TIME	7=BACHELOR'S DEGREE(E.G. BA, BS)	2=NOT HISPANIC OR LATINO	1=WHITE ONLY	5.910900946	0=NONE	1	2	1	2	5	2	1	1	4	2	1	1	1	95	100	100	19	8	4	0	0	0	0	95	100	100	100	100	100	7	20	10	0=NO	0=NO	0=NO	100	100	100	1
10091	35	1=MARRIED AND/OR LIVING WITH PARTNER	1=FULL TIME	8=MASTER'S DEGREE (E.G. MA, MS, MSW, MENG, MBA)	2=NOT HISPANIC OR LATINO	2=BLACK ONLY		0=NONE	1	1	2	2	5	3	0	1	4	3	1	1	2	95	100	100	19	8	4	0	0	0	0	95	100	100	100	85	100	7	17	9	0=NO	0=NO	0=NO	100	85	100	1
10101	37	1=MARRIED AND/OR LIVING WITH PARTNER	1=FULL TIME	7=BACHELOR'S DEGREE(E.G. BA, BS)	2=NOT HISPANIC OR LATINO	1=WHITE ONLY	4.917693343	0=NONE	1	2	2	2	6	2	1	1	4	2	1	1	1	100	100	100	20	8	4	0	0	0	0	100	100	100	100	100	100	7	20	9	0=NO	0=NO	0=NO	100	100	100	1
10131	32	1=MARRIED AND/OR LIVING WITH PARTNER	2=PART TIME	8=MASTER'S DEGREE (E.G. MA, MS, MSW, MENG, MBA)	2=NOT HISPANIC OR LATINO	1=WHITE ONLY	4.917693343	0=NONE	1	2	2	2	6	2	1	0	3	3	1	2	1	100	100	100	20	8	4	0	0	0	0	100	100	100	100	0	0	7	0	0	0=NO	0=NO	0=NO	100	0	0	1
10141	30	1=MARRIED AND/OR LIVING WITH PARTNER	1=FULL TIME	7=BACHELOR'S DEGREE(E.G. BA, BS)	2=NOT HISPANIC OR LATINO	1=WHITE ONLY	6.533101045	0=NONE	1	2	1	2	5	1	1	0	2	2	1	1	1	90	100	100	18	8	4	0	0	0	0	90	100	100	100	100	100	7	20	10	0=NO	0=NO	0=NO	100	100	100	1
10191	27	1=MARRIED AND/OR LIVING WITH PARTNER	1=FULL TIME	7=BACHELOR'S DEGREE(E.G. BA, BS)	1=HISPANIC OR LATINO	1=WHITE ONLY	3.422100548	0=NONE	1	0	3	2	5	1	0	1	2	2	1	1	1	100	100	100	20	8	4	0	0	0	0	100	100	100	100	5	100	7	1	10	0=NO	0=NO	0=NO	100	5	100	1
10271	37								1													0	0	0	0	0	0	0	1	1	1
10291	34	1=MARRIED AND/OR LIVING WITH PARTNER	1=FULL TIME	7=BACHELOR'S DEGREE(E.G. BA, BS)	2=NOT HISPANIC OR LATINO	1=WHITE ONLY	6.533101045	0=NONE	1	2	2	2	6	2	1	1	4	2	1	1	1	100	100	100	20	8	4	0	0	0	0	100	100	100	100	100	100	7	20	10	0=NO	0=NO	0=NO	100	100	100	1
10301	28	1=MARRIED AND/OR LIVING WITH PARTNER	3=NOT WORKING BY CHOICE	8=MASTER'S DEGREE (E.G. MA, MS, MSW, MENG, MBA)	2=NOT HISPANIC OR LATINO	1=WHITE ONLY	1.294129827	1=AID, SNAP, WIC, FRLUNCH, SOCSEC, SI, OR	1	2	2	2	6	2	1	1	4	3	1	3	1	100	100	100	20	8	4	0	0	0	0	100	100	100	100	100	100	7	20	10	0=NO	0=NO	0=NO	100	100	100	1
10311	32	1=MARRIED AND/OR LIVING WITH PARTNER	1=FULL TIME	7=BACHELOR'S DEGREE(E.G. BA, BS)	2=NOT HISPANIC OR LATINO	1=WHITE ONLY	2.329433689	1=AID, SNAP, WIC, FRLUNCH, SOCSEC, SI, OR	1	2	0	1	3	1	0	0	1	2	1	1	1	75	0	100	15	0	4	0	0	0	0	75	0	100	85.71428571	0	0	6	0	0	0=NO	0=NO	0=NO	85.71428571	0	0
10351	30	1=MARRIED AND/OR LIVING WITH PARTNER	1=FULL TIME	6=ASSOCIATE'S DEGREE (OCCUPATIONAL, TECHNICAL OR VOCATIONAL PROGRAM)	2=NOT HISPANIC OR LATINO	2=BLACK ONLY	0.616294835	1=AID, SNAP, WIC, FRLUNCH, SOCSEC, SI, OR	1	0	3	0	3	2	2	0	4	1	1	1	2	100	87.5	100	20	7	4	0	0	0	0	100	87.5	100	100	100	100	7	20	9	0=NO	0=NO	0=NO	100	100	100	1
10361	26	1=MARRIED AND/OR LIVING WITH PARTNER	1=FULL TIME	8=MASTER'S DEGREE (E.G. MA, MS, MSW, MENG, MBA)	2=NOT HISPANIC OR LATINO	1=WHITE ONLY	5.288700846	0=NONE	1	2	1	2	5	3	1	1	5	3	1	1	1	100	50	100	20	4	4	0	0	0	0	100	50	100	100	100	100	7	20	10	0=NO	0=NO	0=NO	100	100	100	1
10371	30	1=MARRIED AND/OR LIVING WITH PARTNER	1=FULL TIME	9=ADVANCED DEGREE (E.G. MD, PHD, EDD, DVM)	2=NOT HISPANIC OR LATINO	1=WHITE ONLY	5.288700846	0=NONE	1	2	2	2	6					3	1	1	1	100	100	100	20	8	4	0	0	0	0	100	100	100	0	0	0	0	0	0	0=NO	0=NO	0=NO	0	0	0	1
10381	29	1=MARRIED AND/OR LIVING WITH PARTNER	1=FULL TIME	7=BACHELOR'S DEGREE(E.G. BA, BS)	1=HISPANIC OR LATINO	1=WHITE ONLY	3.378378378	0=NONE	1	2	2	2	6	2	1	1	4	2	1	1	1	100	100	100	20	8	4	0	0	0	0	100	100	100	100	100	100	7	20	10	0=NO	0=NO	0=NO	100	100	100	1
10391	23	1=MARRIED AND/OR LIVING WITH PARTNER	1=FULL TIME	5=SOME COLLEGE BUT NO DEGREE	2=NOT HISPANIC OR LATINO	1=WHITE ONLY	0.776477896	1=AID, SNAP, WIC, FRLUNCH, SOCSEC, SI, OR	1	2	0	0	2					1	1	1	1	70	0	100	14	0	4	0	0	0	6	70	0	100	0	0	0	0	0	0	0=NO	0=NO	0=NO	0	0
10441	28	5=SINGLE	1=FULL TIME	5=SOME COLLEGE BUT NO DEGREE	2=NOT HISPANIC OR LATINO	2=BLACK ONLY	2.115698483	0=NONE	1									1	2	1	2	20	0	0	4	0	0	0	0	0	0	20	0	0	0	35	0	0	7	0	0=NO	0=NO	0=NO	0	35	0	1
10471	32								1													0	0	0	0	0	0	0	1	1	1
10491	39	1=MARRIED AND/OR LIVING WITH PARTNER	1=FULL TIME	8=MASTER'S DEGREE (E.G. MA, MS, MSW, MENG, MBA)	2=NOT HISPANIC OR LATINO	1=WHITE ONLY	5.435345274	0=NONE	1	2	1	2	5	2	1	0	3	3	1	1	1	100	100	100	20	8	4	0	0	0	0	100	100	100	100	100	100	7	20	10	0=NO	0=NO	0=NO	100	100	100	1
10611	27	1=MARRIED AND/OR LIVING WITH PARTNER	1=FULL TIME	8=MASTER'S DEGREE (E.G. MA, MS, MSW, MENG, MBA)	2=NOT HISPANIC OR LATINO	1=WHITE ONLY	6.533101045	0=NONE	1	3	2	2	7	2	0	1	3	3	1	1	1	100	100	100	20	8	4	0	0	0	0	100	100	100	100	5	100	7	1	10	0=NO	0=NO	0=NO	100	5	100	1
10671	33								1													0	0	0	0	0	0	0	0	0	3	0	0
10701	27				2=NOT HISPANIC OR LATINO	1=WHITE ONLY		0=NONE	1	0	2	2	4	1	0	0	1				1	40	100	100	8	8	4	0	0	0	0	40	100	100	100	100	100	7	20	9	0=NO	0=NO	0=NO	100	100	100	1
10751	30	1=MARRIED AND/OR LIVING WITH PARTNER	3=NOT WORKING BY CHOICE	7=BACHELOR'S DEGREE(E.G. BA, BS)	2=NOT HISPANIC OR LATINO	3=ASIAN ONLY	2.329433689	0=NONE	1	3	3	2	8	1	0	0	1	2	1	3	3	100	100	100	20	8	4	0	0	0	0	100	100	100	100	100	100	7	20	5	0=NO	0=NO	0=NO	100	100	100	1
10811	24								1													0	0	0	0	0	0	0	0	0	3	0	0
10821	32	1=MARRIED AND/OR LIVING WITH PARTNER	1=FULL TIME	9=ADVANCED DEGREE (E.G. MD, PHD, EDD, DVM)	2=NOT HISPANIC OR LATINO	1=WHITE ONLY	5.435345274	0=NONE	1	3	4	2	9					3	1	1	1	100	100	100	20	8	4	0	0	0	0	100	100	100	0	0	0	0	0	0	0=NO	0=NO	0=NO	0	0	0	1
10861	35	1=MARRIED AND/OR LIVING WITH PARTNER	1=FULL TIME	7=BACHELOR'S DEGREE(E.G. BA, BS)	2=NOT HISPANIC OR LATINO	1=WHITE ONLY	5.435345274	0=NONE	1	2	2	1	5	0	1	0	1	2	1	1	1	95	100	100	19	8	4	0	0	0	0	95	100	100	100	0	0	7	0	0	0=NO	0=NO	0=NO	100	0	0
10901	31	1=MARRIED AND/OR LIVING WITH PARTNER	1=FULL TIME	7=BACHELOR'S DEGREE(E.G. BA, BS)	2=NOT HISPANIC OR LATINO	1=WHITE ONLY	5.288700846	0=NONE	1	2	2	0	4					2	1	1	1	95	87.5	100	19	7	4	0	0	0	0	95	87.5	100	0	0	0	0	0	0	0=NO	0=NO	0=NO	0	0	0	1
10941	29	1=MARRIED AND/OR LIVING WITH PARTNER	1=FULL TIME	7=BACHELOR'S DEGREE(E.G. BA, BS)	2=NOT HISPANIC OR LATINO	1=WHITE ONLY	6.533101045	0=NONE	1	1	2	3	6	2	1	1	4	2	1	1	1	100	100	100	20	8	4	0	0	0	0	100	100	100	100	100	100	7	20	10	0=NO	0=NO	0=NO	100	100	100	1
10961	27	1=MARRIED AND/OR LIVING WITH PARTNER	1=FULL TIME	8=MASTER'S DEGREE (E.G. MA, MS, MSW, MENG, MBA)	2=NOT HISPANIC OR LATINO	1=WHITE ONLY	4.044300647	0=NONE	1	2	2	1	5	1	0	0	1	3	1	1	1	90	50	100	18	4	4	0	0	0	6	90	50	100	100	5	0	7	1	0	0=NO	0=NO	0=NO	100	5
11071	28				2=NOT HISPANIC OR LATINO	1=WHITE ONLY		0=NONE	1					1	0	0	1				1	40	100	0	8	8	0	0	0	0	0	40	100	0	28.57142857	0	0	2	0	0	0=NO	0=NO	0=NO	28.57142857	0	0	1
11081	33	1=MARRIED AND/OR LIVING WITH PARTNER	3=NOT WORKING BY CHOICE	6=ASSOCIATE'S DEGREE (OCCUPATIONAL, TECHNICAL OR VOCATIONAL PROGRAM)	2=NOT HISPANIC OR LATINO	1=WHITE ONLY	0.872813602	1=AID, SNAP, WIC, FRLUNCH, SOCSEC, SI, OR	1	0	0	1	1	1	0	1	2	1	1	3	1	40	87.5	100	8	7	4	0	0	0	0	40	87.5	100	100	90	0	7	18	0	0=NO	0=NO	0=NO	100	90	0	1
11191	23	5=SINGLE	1=FULL TIME	6=ASSOCIATE'S DEGREE (OCCUPATIONAL, TECHNICAL OR VOCATIONAL PROGRAM)	2=NOT HISPANIC OR LATINO	2=BLACK ONLY	1.511213202	1=AID, SNAP, WIC, FRLUNCH, SOCSEC, SI, OR	1	1	0	0	1	2	0	0	2	1	2	1	2	90	62.5	100	18	5	4	0	0	0	0	90	62.5	100	85.71428571	0	0	6	0	0	0=NO	0=NO	0=NO	85.71428571	0	0	1
11241	40	1=MARRIED AND/OR LIVING WITH PARTNER	1=FULL TIME	7=BACHELOR'S DEGREE(E.G. BA, BS)	2=NOT HISPANIC OR LATINO	1=WHITE ONLY	5.435345274	0=NONE	1	1	0	0	1					2	1	1	1	55	0	0	11	0	0	0	1	1	1
11251	32	1=MARRIED AND/OR LIVING WITH PARTNER	1=FULL TIME	7=BACHELOR'S DEGREE(E.G. BA, BS)	2=NOT HISPANIC OR LATINO	1=WHITE ONLY	2.84708562	0=NONE	1	2	3	2	7	2	2	1	5	2	1	1	1	100	100	100	20	8	4	0	0	0	0	100	100	100	100	100	100	7	20	10	0=NO	0=NO	0=NO	100	100	100	1
11281	38	1=MARRIED AND/OR LIVING WITH PARTNER	1=FULL TIME	5=SOME COLLEGE BUT NO DEGREE	2=NOT HISPANIC OR LATINO	2=BLACK ONLY	2.517548796	0=NONE	1	0	1	0	1					1	1	1	2	5	0	0	1	0	0	0	0	1	2	5
11291	31	1=MARRIED AND/OR LIVING WITH PARTNER	1=FULL TIME	7=BACHELOR'S DEGREE(E.G. BA, BS)	2=NOT HISPANIC OR LATINO	1=WHITE ONLY	4.400041412	0=NONE	1	2	3	2	7	1	1	0	2	2	1	1	1	90	100	100	18	8	4	0	0	0	0	90	100	100	100	95	100	7	19	10	0=NO	0=NO	0=NO	100	95	100	1
11301	37	1=MARRIED AND/OR LIVING WITH PARTNER	3=NOT WORKING BY CHOICE	7=BACHELOR'S DEGREE(E.G. BA, BS)	2=NOT HISPANIC OR LATINO	1=WHITE ONLY	3.665817128	0=NONE	1	2	1	0	3	0	1	1	2	2	1	3	1	100	100	100	20	8	4	0	0	0	0	100	100	100	85.71428571	100	100	6	20	10	0=NO	0=NO	0=NO	85.71428571	100	100	1
11321	27	1=MARRIED AND/OR LIVING WITH PARTNER	1=FULL TIME	8=MASTER'S DEGREE (E.G. MA, MS, MSW, MENG, MBA)	2=NOT HISPANIC OR LATINO	1=WHITE ONLY	5.435345274	0=NONE	1	1	2	1	4	2	1	0	3	3	1	1	1	95	100	100	19	8	4	0	0	0	0	95	100	100	85.71428571	100	100	6	20	10	0=NO	0=NO	0=NO	85.71428571	100	100	1
11371	26								1													0	0	0	0	0	0	0	1	1	1
11381	30	1=MARRIED AND/OR LIVING WITH PARTNER	1=FULL TIME	5=SOME COLLEGE BUT NO DEGREE	2=NOT HISPANIC OR LATINO	1=WHITE ONLY	5.060189624	0=NONE	1	2	2	0	4	2	1	1	4	1	1	1	1	100	0	0	20	0	0	0	0	0	0	100	0	0	100	95	100	7	19	10	0=NO	0=NO	0=NO	100	95	100	1
11431	34	1=MARRIED AND/OR LIVING WITH PARTNER	1=FULL TIME	7=BACHELOR'S DEGREE(E.G. BA, BS)	2=NOT HISPANIC OR LATINO	1=WHITE ONLY	4.666500747	0=NONE	1	2	2	2	6	2	1	0	3	2	1	1	1	95	100	100	19	8	4	0	0	0	5	95	100	100	100	100	0	7	20	0	0=NO	0=NO	1=YES	100
11451	34	1=MARRIED AND/OR LIVING WITH PARTNER	3=NOT WORKING BY CHOICE	8=MASTER'S DEGREE (E.G. MA, MS, MSW, MENG, MBA)	2=NOT HISPANIC OR LATINO	2=BLACK ONLY	5.435345274	0=NONE	1	0	3	2	5					3	1	3	2	90	100	100	18	8	4	0	0	0	0	90	100	100	85.71428571	100	100	6	20	10	0=NO	0=NO	0=NO	85.71428571	100	100	1
11491	31	1=MARRIED AND/OR LIVING WITH PARTNER	1=FULL TIME	9=ADVANCED DEGREE (E.G. MD, PHD, EDD, DVM)	2=NOT HISPANIC OR LATINO	1=WHITE ONLY	6.533101045	0=NONE	1	1	2	0	3					3	1	1	1	70	100	0	14	8	0	0	0	0	0	70	100	0	0	0	0	0	0	0	0=NO	0=NO	0=NO	0	0	0	1
11501	34	1=MARRIED AND/OR LIVING WITH PARTNER	1=FULL TIME	8=MASTER'S DEGREE (E.G. MA, MS, MSW, MENG, MBA)	2=NOT HISPANIC OR LATINO	1=WHITE ONLY	4.917693343	0=NONE	1	2	3	2	7	3	1	1	5	3	1	1	1	100	100	100	20	8	4	0	0	0	0	100	100	100	100	100	100	7	20	10	0=NO	0=NO	0=NO	100	100	100	1
11541	34	1=MARRIED AND/OR LIVING WITH PARTNER	1=FULL TIME	9=ADVANCED DEGREE (E.G. MD, PHD, EDD, DVM)	2=NOT HISPANIC OR LATINO	1=WHITE ONLY	6.533101045	0=NONE	1	3	2	0	5	0	1	1	2	3	1	1	1	100	100	0	20	8	0	0	0	0	0	100	100	0	100	100	100	7	20	10	0=NO	0=NO	0=NO	100	100	100	1
11551	33	1=MARRIED AND/OR LIVING WITH PARTNER	1=FULL TIME	9=ADVANCED DEGREE (E.G. MD, PHD, EDD, DVM)	2=NOT HISPANIC OR LATINO	3=ASIAN ONLY	4.044300647	0=NONE	1	2	2	0	4					3	1	1	3	65	0	0	13	0	0	0	0	0	3	65	0
11561	40	1=MARRIED AND/OR LIVING WITH PARTNER	2=PART TIME	7=BACHELOR'S DEGREE(E.G. BA, BS)	2=NOT HISPANIC OR LATINO	1=WHITE ONLY	3.882389481	0=NONE	1	2	0	2	4	2	1	0	3	2	1	2	1	100	100	100	20	8	4	0	0	0	0	100	100	100	100	100	100	7	20	10	0=NO	0=NO	0=NO	100	100	100	1
11671	35								1													0	0	0	0	0	0	0	0	0	3	0	0
11691	34	1=MARRIED AND/OR LIVING WITH PARTNER	2=PART TIME	9=ADVANCED DEGREE (E.G. MD, PHD, EDD, DVM)	2=NOT HISPANIC OR LATINO	1=WHITE ONLY		0=NONE	1	2	2	2	6	2	1	1	4	3	1	2	1	100	100	100	20	8	4	0	0	0	0	100	100	100	100	100	100	7	20	10	0=NO	0=NO	0=NO	100	100	100	1
11711	33	1=MARRIED AND/OR LIVING WITH PARTNER	3=NOT WORKING BY CHOICE	4=HIGH SCHOOL GRADUATE OR GED	1=HISPANIC OR LATINO		1.294129827	1=AID, SNAP, WIC, FRLUNCH, SOCSEC, SI, OR	1	0	0	1	1					1	1	3		25	0	100	5	0	4	0	0	0	0	25	0	100	0	0	0	0	0	0	0=NO	0=NO	0=NO	0	0	0	1
11721	31	1=MARRIED AND/OR LIVING WITH PARTNER	1=FULL TIME	9=ADVANCED DEGREE (E.G. MD, PHD, EDD, DVM)	1=HISPANIC OR LATINO		0.776477896	1=AID, SNAP, WIC, FRLUNCH, SOCSEC, SI, OR	1									3	1	1		30	0	0	6	0	0	0	1	1	1
11731	38	1=MARRIED AND/OR LIVING WITH PARTNER	1=FULL TIME	8=MASTER'S DEGREE (E.G. MA, MS, MSW, MENG, MBA)	2=NOT HISPANIC OR LATINO	3=ASIAN ONLY	5.435345274	0=NONE	1	0	5	3	8	2	0	1	3	3	1	1	3	95	100	100	19	8	4	0	0	0	0	95	100	100	100	5	100	7	1	10	0=NO	0=NO	0=NO	100	5	100	1
11741	35	1=MARRIED AND/OR LIVING WITH PARTNER	2=PART TIME	9=ADVANCED DEGREE (E.G. MD, PHD, EDD, DVM)	2=NOT HISPANIC OR LATINO	1=WHITE ONLY	5.435345274	0=NONE	1	2	2	2	6	2	1	1	4	3	1	2	1	90	100	100	18	8	4	0	0	0	0	90	100	100	85.71428571	90	100	6	18	9	0=NO	0=NO	0=NO	85.71428571	90	100	1
11751	24	1=MARRIED AND/OR LIVING WITH PARTNER	1=FULL TIME	7=BACHELOR'S DEGREE(E.G. BA, BS)	1=HISPANIC OR LATINO		2.177700348	0=NONE	1	1	2	2	5	2	0	0	2	2	1	1		100	100	100	20	8	4	0	0	0	6	100	100	100	100	0	0	7	0	0	0=NO	0=NO	0=NO	100	0
11771	31				2=NOT HISPANIC OR LATINO	1=WHITE ONLY		0=NONE	1					1	3	0	4				1	5	0	0	1	0	0	0	0	0	0	5	0	0	100	45	0	7	9	0	0=NO	0=NO	0=NO	100	45	0	1
11781	42	1=MARRIED AND/OR LIVING WITH PARTNER	1=FULL TIME	9=ADVANCED DEGREE (E.G. MD, PHD, EDD, DVM)	2=NOT HISPANIC OR LATINO	2=BLACK ONLY	3.576294278	0=NONE	1					1	1	0	2	3	1	1	2	35	0	0	7	0	0	0	0	0	0	35	0	0	0	35	0	0	7	0	0=NO	0=NO	0=NO	0	35	0	1
11791	27	1=MARRIED AND/OR LIVING WITH PARTNER	1=FULL TIME	6=ASSOCIATE'S DEGREE (OCCUPATIONAL, TECHNICAL OR VOCATIONAL PROGRAM)	2=NOT HISPANIC OR LATINO	1=WHITE ONLY	3.882389481	0=NONE	1	2	1	1	4	2	1	1	4	1	1	1	1	95	100	100	19	8	4	0	0	0	0	95	100	100	100	75	100	7	15	10	0=NO	0=NO	0=NO	100	75	100	1
11801	31	1=MARRIED AND/OR LIVING WITH PARTNER	1=FULL TIME	8=MASTER'S DEGREE (E.G. MA, MS, MSW, MENG, MBA)	2=NOT HISPANIC OR LATINO	1=WHITE ONLY	6.347095448	0=NONE	1	2	2	0	4	0	1	1	2	3	1	1	1	95	100	0	19	8	0	0	0	0	0	95	100	0	0	100	100	0	20	10	0=NO	0=NO	0=NO	0	100	100	1
11811	36	1=MARRIED AND/OR LIVING WITH PARTNER	2=PART TIME	8=MASTER'S DEGREE (E.G. MA, MS, MSW, MENG, MBA)	2=NOT HISPANIC OR LATINO	1=WHITE ONLY	3.364737551	0=NONE	1	2	2	2	6	2	1	1	4	3	1	2	1	75	37.5	100	15	3	4	0	0	0	0	75	37.5	100	100	100	100	7	20	10	0=NO	0=NO	0=NO	100	100	100	1
11821	32	1=MARRIED AND/OR LIVING WITH PARTNER	1=FULL TIME	7=BACHELOR'S DEGREE(E.G. BA, BS)	2=NOT HISPANIC OR LATINO	2=BLACK ONLY	4.917693343	0=NONE	1	2	1	0	3	1	1	0	2	2	1	1	2	70	0	100	14	0	4	0	0	0	0	70	0	100	100	0	0	7	0	0	0=NO	0=NO	0=NO	100	0	0	1
11831	32					1=WHITE ONLY		0=NONE	1	2	2	0	4	1	1	0	2				1	50	0	0	10	0	0	0	0	0	6	50	0	0	100	0	0	7	0	0	0=NO	0=NO	0=NO	100	0
11841	37	1=MARRIED AND/OR LIVING WITH PARTNER	2=PART TIME	7=BACHELOR'S DEGREE(E.G. BA, BS)	2=NOT HISPANIC OR LATINO	1=WHITE ONLY	3.364737551	0=NONE	1	2	2	0	4	2	1	1	4	2	1	2	1	100	100	100	20	8	4	0	0	0	0	100	100	100	100	100	100	7	20	10	0=NO	0=NO	0=NO	100	100	100	1
11851	25	1=MARRIED AND/OR LIVING WITH PARTNER	2=PART TIME	4=HIGH SCHOOL GRADUATE OR GED	2=NOT HISPANIC OR LATINO	2=BLACK ONLY	0.523688161	1=AID, SNAP, WIC, FRLUNCH, SOCSEC, SI, OR	1	2	2	1	5					1	1	2	2	95	87.5	0	19	7	0	0	0	0	0	95	87.5	0	0	0	0	0	0	0	0=NO	0=NO	0=NO	0	0	0	1
11861	26				2=NOT HISPANIC OR LATINO	1=WHITE ONLY		0=NONE	1	2	2	2	6								1	10	0	0	2	0	0	0	0	0	0	10	0	0	0	0	0	0	0	0	0=NO	0=NO	0=NO	0	0	0
11871	27	1=MARRIED AND/OR LIVING WITH PARTNER	1=FULL TIME	7=BACHELOR'S DEGREE(E.G. BA, BS)	2=NOT HISPANIC OR LATINO	2=BLACK ONLY	2.329433689	0=NONE	1	3	0	0	3					2	1	1	2	90	87.5	100	18	7	4	0	0	0	0	90	87.5	100	100	0	0	7	0	0	0=NO	0=NO	0=NO	100	0	0	1
11881	33	1=MARRIED AND/OR LIVING WITH PARTNER	1=FULL TIME	7=BACHELOR'S DEGREE(E.G. BA, BS)	2=NOT HISPANIC OR LATINO	1=WHITE ONLY	6.533101045	0=NONE	1	2	1	1	4					2	1	1	1	95	100	100	19	8	4	0	0	0	0	95	100	100	28.57142857	0	0	2	0	0	0=NO	0=NO	0=NO	28.57142857	0	0	1
11891	30	1=MARRIED AND/OR LIVING WITH PARTNER	3=NOT WORKING BY CHOICE	8=MASTER'S DEGREE (E.G. MA, MS, MSW, MENG, MBA)	2=NOT HISPANIC OR LATINO	1=WHITE ONLY	1.294129827	0=NONE	1	1	1	2	4	2	1	1	4	3	1	3	1	70	0	100	14	0	4	0	0	0	0	70	0	100	100	100	100	7	20	10	0=NO	0=NO	0=NO	100	100	100	1
11911	27	1=MARRIED AND/OR LIVING WITH PARTNER	1=FULL TIME	7=BACHELOR'S DEGREE(E.G. BA, BS)	1=HISPANIC OR LATINO	1=WHITE ONLY	3.422100548	0=NONE	1	2	1	0	3	1	1	0	2	2	1	1	1	25	0	0	5	0	0	0	0	0	0	25	0	0	100	50	0	7	10	0	0=NO	0=NO	0=NO	100	50	0	1
11921	26	1=MARRIED AND/OR LIVING WITH PARTNER	6=STUDENT	8=MASTER'S DEGREE (E.G. MA, MS, MSW, MENG, MBA)	2=NOT HISPANIC OR LATINO	1=WHITE ONLY	4.666500747	0=NONE	1	2	2	0	4	1	1	0	2	3	1	3	1	95	100	100	19	8	4	0	0	0	0	95	100	100	100	100	0	7	20	0	0=NO	0=NO	0=NO	100	100	0	1
11931	30	1=MARRIED AND/OR LIVING WITH PARTNER	1=FULL TIME	8=MASTER'S DEGREE (E.G. MA, MS, MSW, MENG, MBA)	2=NOT HISPANIC OR LATINO	1=WHITE ONLY	5.435345274	0=NONE	1	2	2	0	4	1	0	0	1	3	1	1	1	100	100	0	20	8	0	0	0	0	0	100	100	0	0	100	0	0	20	0	0=NO	0=NO	0=NO	0	100	0	1
11941	33	1=MARRIED AND/OR LIVING WITH PARTNER	1=FULL TIME	9=ADVANCED DEGREE (E.G. MD, PHD, EDD, DVM)	2=NOT HISPANIC OR LATINO	1=WHITE ONLY	5.435345274	0=NONE	1	2	0	2	4	1	0	0	1	3	1	1	1	95	100	100	19	8	4	0	0	0	0	95	100	100	42.85714286	100	100	3	20	10	0=NO	0=NO	0=NO	42.85714286	100	100	1
11951	32	1=MARRIED AND/OR LIVING WITH PARTNER	1=FULL TIME	6=ASSOCIATE'S DEGREE (OCCUPATIONAL, TECHNICAL OR VOCATIONAL PROGRAM)	2=NOT HISPANIC OR LATINO	1=WHITE ONLY	3.422100548	0=NONE	1	2	2	2	6	1	1	1	3	1	1	1	1	100	100	100	20	8	4	0	0	0	0	100	100	100	100	100	100	7	20	10	0=NO	0=NO	0=NO	100	100	100	1
11961	30	1=MARRIED AND/OR LIVING WITH PARTNER	2=PART TIME	7=BACHELOR'S DEGREE(E.G. BA, BS)	2=NOT HISPANIC OR LATINO	1=WHITE ONLY	3.492337401	1=AID, SNAP, WIC, FRLUNCH, SOCSEC, SI, OR	1	2	2	2	6	0	0	1	1	2	1	2	1	100	100	100	20	8	4	0	0	0	0	100	100	100	100	100	100	7	20	9	0=NO	0=NO	0=NO	100	100	100	1
11971	30	1=MARRIED AND/OR LIVING WITH PARTNER	1=FULL TIME	8=MASTER'S DEGREE (E.G. MA, MS, MSW, MENG, MBA)	1=HISPANIC OR LATINO	1=WHITE ONLY	2.80639197	0=NONE	1	1	0	0	1	1	1	0	2	3	1	1	1	90	100	100	18	8	4	0	0	0	0	90	100	100	100	0	0	7	0	0	0=NO	0=NO	0=NO	100	0	0	1
11981	25								1													0	0	0	0	0	0	0	0	0	3	0	0
11991	36	1=MARRIED AND/OR LIVING WITH PARTNER	2=PART TIME	8=MASTER'S DEGREE (E.G. MA, MS, MSW, MENG, MBA)	2=NOT HISPANIC OR LATINO	1=WHITE ONLY	5.435345274	0=NONE	1	1	0	0	1					3	1	2	1	60	0	0	12	0	0	0	1	1	1
12001	29	5=SINGLE	1=FULL TIME	5=SOME COLLEGE BUT NO DEGREE	2=NOT HISPANIC OR LATINO	1=WHITE ONLY	0.906727921	1=AID, SNAP, WIC, FRLUNCH, SOCSEC, SI, OR	1	1	0	0	1					1	2	1	1	5	0	0	1	0	0	0	0	0	3	5	0
12011	37	1=MARRIED AND/OR LIVING WITH PARTNER	1=FULL TIME	9=ADVANCED DEGREE (E.G. MD, PHD, EDD, DVM)	9=UNKNOWN	3=ASIAN ONLY	6.533101045	0=NONE	1	2	1	2	5					3	1	1	3	35	87.5	100	7	7	4	0	0	0	0	35	87.5	100	0	0	0	0	0	0	0=NO	0=NO	0=NO	0	0	0
12021	30	1=MARRIED AND/OR LIVING WITH PARTNER	1=FULL TIME	9=ADVANCED DEGREE (E.G. MD, PHD, EDD, DVM)	2=NOT HISPANIC OR LATINO	1=WHITE ONLY	6.533101045	0=NONE	1	2	0	0	2					3	1	1	1	100	0	0	20	0	0	0	0	1	2	100
12031	34	1=MARRIED AND/OR LIVING WITH PARTNER	2=PART TIME	9=ADVANCED DEGREE (E.G. MD, PHD, EDD, DVM)	2=NOT HISPANIC OR LATINO	1=WHITE ONLY	1.555500249	1=AID, SNAP, WIC, FRLUNCH, SOCSEC, SI, OR	1	2	2	2	6	1	0	0	1	3	1	2	1	95	100	0	19	8	0	0	0	0	0	95	100	0	100	100	100	7	20	10	0=NO	0=NO	0=NO	100	100	100	1
12051	32	1=MARRIED AND/OR LIVING WITH PARTNER	2=PART TIME	7=BACHELOR'S DEGREE(E.G. BA, BS)	2=NOT HISPANIC OR LATINO	1=WHITE ONLY	5.435345274	0=NONE	1	2	2	2	6					2	1	2	1	95	100	100	19	8	4	0	0	0	0	95	100	100	100	100	100	7	20	10	0=NO	0=NO	0=NO	100	100	100	1
12061	30	1=MARRIED AND/OR LIVING WITH PARTNER	3=NOT WORKING BY CHOICE	7=BACHELOR'S DEGREE(E.G. BA, BS)	2=NOT HISPANIC OR LATINO	1=WHITE ONLY	3.882389481	0=NONE	1	2	1	2	5	1	1	0	2	2	1	3	1	95	100	100	19	8	4	0	0	0	0	95	100	100	100	100	100	7	20	10	0=NO	0=NO	0=NO	100	100	100	1
12071	29	1=MARRIED AND/OR LIVING WITH PARTNER	1=FULL TIME	9=ADVANCED DEGREE (E.G. MD, PHD, EDD, DVM)	2=NOT HISPANIC OR LATINO	1=WHITE ONLY	4.400041412	0=NONE	1	2	1	1	4	1	0	0	1	3	1	1	1	95	100	100	19	8	4	0	0	0	0	95	100	100	100	5	100	7	1	10	0=NO	0=NO	0=NO	100	5	100	1
12081	34	1=MARRIED AND/OR LIVING WITH PARTNER	1=FULL TIME	7=BACHELOR'S DEGREE(E.G. BA, BS)	2=NOT HISPANIC OR LATINO	1=WHITE ONLY	5.435345274	0=NONE	1	1	2	2	5	2	3	0	5	2	1	1	1	95	100	100	19	8	4	0	0	0	0	95	100	100	100	100	100	7	20	9	0=NO	0=NO	0=NO	100	100	100	1
12091	27	1=MARRIED AND/OR LIVING WITH PARTNER	2=PART TIME	6=ASSOCIATE'S DEGREE (OCCUPATIONAL, TECHNICAL OR VOCATIONAL PROGRAM)	1=HISPANIC OR LATINO	6=OTHER ONLY	1.811781758	0=NONE	1	1	0	0	1					1	1	2	3	65	0	0	13	0	0	0	0	0	0	65	0	0	0	0	100	0	0	3	0=NO	0=NO	0=NO	0	0	100	1
12101	19	1=MARRIED AND/OR LIVING WITH PARTNER	5=NOT WORKING--UNABLE TO FIND EMPLOYMENT	4=HIGH SCHOOL GRADUATE OR GED	2=NOT HISPANIC OR LATINO	1=WHITE ONLY	1.555500249	1=AID, SNAP, WIC, FRLUNCH, SOCSEC, SI, OR	1	2	0	0	2	1	1	0	2	1	1	3	1	70	0	0	14	0	0	0	0	0	0	70	0	0	0	0	0	0	0	0	0=NO	0=NO	0=NO	0	0	0
12111	32	1=MARRIED AND/OR LIVING WITH PARTNER	1=FULL TIME	7=BACHELOR'S DEGREE(E.G. BA, BS)	2=NOT HISPANIC OR LATINO	1=WHITE ONLY	6.533101045	0=NONE	1	3	3	2	8	0	1	1	2	2	1	1	1	100	100	100	20	8	4	0	0	0	0	100	100	100	71.42857143	100	100	5	20	10	0=NO	0=NO	0=NO	71.42857143	100	100	1
12121	30	1=MARRIED AND/OR LIVING WITH PARTNER	2=PART TIME	5=SOME COLLEGE BUT NO DEGREE	2=NOT HISPANIC OR LATINO	1=WHITE ONLY	1.294129827	1=AID, SNAP, WIC, FRLUNCH, SOCSEC, SI, OR	1	2	0	2	4	1	1	1	3	1	1	2	1	95	100	100	19	8	4	0	0	0	0	95	100	100	100	100	100	7	20	10	0=NO	0=NO	0=NO	100	100	100	1
12131	29	1=MARRIED AND/OR LIVING WITH PARTNER	1=FULL TIME	6=ASSOCIATE'S DEGREE (OCCUPATIONAL, TECHNICAL OR VOCATIONAL PROGRAM)	2=NOT HISPANIC OR LATINO	1=WHITE ONLY	4.917693343	0=NONE	1	2	2	2	6	1	1	1	3	1	1	1	1	85	100	100	17	8	4	0	0	0	0	85	100	100	85.71428571	100	100	6	20	10	0=NO	0=NO	0=NO	85.71428571	100	100	1
12151	29	1=MARRIED AND/OR LIVING WITH PARTNER	1=FULL TIME	7=BACHELOR'S DEGREE(E.G. BA, BS)	2=NOT HISPANIC OR LATINO	1=WHITE ONLY	4.044300647	0=NONE	1	2	0	3	5	1	0	0	1	2	1	1	1	95	100	100	19	8	4	0	0	0	0	95	100	100	0	100	100	0	20	10	0=NO	0=NO	0=NO	0	100	100	1
12161	34	1=MARRIED AND/OR LIVING WITH PARTNER	1=FULL TIME	7=BACHELOR'S DEGREE(E.G. BA, BS)	2=NOT HISPANIC OR LATINO	1=WHITE ONLY	6.533101045	0=NONE	1	2	2	2	6	1	1	1	3	2	1	1	1	95	100	100	19	8	4	0	0	0	0	95	100	100	100	100	100	7	20	10	0=NO	0=NO	0=NO	100	100	100	1
12171	32	1=MARRIED AND/OR LIVING WITH PARTNER	1=FULL TIME	9=ADVANCED DEGREE (E.G. MD, PHD, EDD, DVM)	2=NOT HISPANIC OR LATINO	1=WHITE ONLY	5.435345274	0=NONE	1	2	2	0	4	0	0	1	1	3	1	1	1	75	87.5	0	15	7	0	0	0	0	0	75	87.5	0	0	5	100	0	1	10	0=NO	0=NO	0=NO	0	5	100	1
12181	27	5=SINGLE	2=PART TIME	5=SOME COLLEGE BUT NO DEGREE	2=NOT HISPANIC OR LATINO	1=WHITE ONLY	0.616294835	1=AID, SNAP, WIC, FRLUNCH, SOCSEC, SI, OR	1									1	2	2	1	95	62.5	0	19	5	0	0	0	0	0	95	62.5	0	71.42857143	0	0	5	0	0	0=NO	0=NO	0=NO	71.42857143	0	0	1
12201	30	1=MARRIED AND/OR LIVING WITH PARTNER	1=FULL TIME	6=ASSOCIATE'S DEGREE (OCCUPATIONAL, TECHNICAL OR VOCATIONAL PROGRAM)	2=NOT HISPANIC OR LATINO	1=WHITE ONLY	3.081474177	0=NONE	1	2	1	3	6					1	1	1	1	100	100	100	20	8	4	0	0	0	0	100	100	100	14.28571429	55	0	1	11	0	0=NO	0=NO	0=NO	14.28571429	55	0	1
12211	36	1=MARRIED AND/OR LIVING WITH PARTNER	1=FULL TIME	6=ASSOCIATE'S DEGREE (OCCUPATIONAL, TECHNICAL OR VOCATIONAL PROGRAM)	2=NOT HISPANIC OR LATINO	2=BLACK ONLY	1.848884506	0=NONE	1	1	1	2	4	0	1	0	1	1	1	1	2	65	25	100	13	2	4	0	0	0	0	65	25	100	0	60	100	0	12	10	0=NO	0=NO	0=NO	0	60	100	1
12221	34	5=SINGLE	2=PART TIME	6=ASSOCIATE'S DEGREE (OCCUPATIONAL, TECHNICAL OR VOCATIONAL PROGRAM)	2=NOT HISPANIC OR LATINO	1=WHITE ONLY	0.906727921	1=AID, SNAP, WIC, FRLUNCH, SOCSEC, SI, OR	1	1	0	0	1	1	0	0	1	1	2	2	1	65	0	0	13	0	0	0	0	0	0	65	0	0	0	0	0	0	0	0	0=NO	0=NO	0=NO	0	0	0	1
12231	29	1=MARRIED AND/OR LIVING WITH PARTNER	1=FULL TIME	9=ADVANCED DEGREE (E.G. MD, PHD, EDD, DVM)	2=NOT HISPANIC OR LATINO	1=WHITE ONLY	5.910900946	0=NONE	1	2	2	1	5	1	0	1	2	3	1	1	1	100	100	100	20	8	4	0	0	0	0	100	100	100	100	5	100	7	1	10	0=NO	0=NO	0=NO	100	5	100	1
12251	29	1=MARRIED AND/OR LIVING WITH PARTNER	1=FULL TIME	5=SOME COLLEGE BUT NO DEGREE	2=NOT HISPANIC OR LATINO	2=BLACK ONLY	1.221939043	1=AID, SNAP, WIC, FRLUNCH, SOCSEC, SI, OR	1	0	0	1	1					1	1	1	2	100	75	100	20	6	4	0	0	0	0	100	75	100	85.71428571	70	100	6	14	10	0=NO	0=NO	0=NO	85.71428571	70	100	1
12261	24	5=SINGLE	1=FULL TIME	4=HIGH SCHOOL GRADUATE OR GED	1=HISPANIC OR LATINO	6=OTHER ONLY	1.331628848	0=NONE	1	3	2	0	5					1	2	1	3	90	100	100	18	8	4	0	0	0	0	90	100	100	0	85	0	0	17	0	0=NO	0=NO	0=NO	0	85	0	1
12271	30	1=MARRIED AND/OR LIVING WITH PARTNER	1=FULL TIME	9=ADVANCED DEGREE (E.G. MD, PHD, EDD, DVM)	2=NOT HISPANIC OR LATINO	1=WHITE ONLY	6.533101045	0=NONE	1	2	2	1	5	1	0	0	1	3	1	1	1	95	100	100	19	8	4	0	0	0	0	95	100	100	85.71428571	0	0	6	0	0	0=NO	0=NO	0=NO	85.71428571	0	0	1
12281	35	1=MARRIED AND/OR LIVING WITH PARTNER	1=FULL TIME	5=SOME COLLEGE BUT NO DEGREE	2=NOT HISPANIC OR LATINO	1=WHITE ONLY	5.288700846	0=NONE	1	3	2	2	7	1	2	1	4	1	1	1	1	95	100	100	19	8	4	0	0	0	0	95	100	100	100	100	100	7	20	10	0=NO	0=NO	0=NO	100	100	100	1
12291	26	5=SINGLE	3=NOT WORKING BY CHOICE	2=LESS THAN HIGH SCHOOL	2=NOT HISPANIC OR LATINO	2=BLACK ONLY	0.886367665	1=AID, SNAP, WIC, FRLUNCH, SOCSEC, SI, OR	1	2	0	0	2					1	2	3	2	65	0	0	13	0	0	0	0	0	0	65	0	0	0	0	0	0	0	0	0=NO	0=NO	0=NO	0	0	0	1
12301	27	1=MARRIED AND/OR LIVING WITH PARTNER	6=STUDENT	7=BACHELOR'S DEGREE(E.G. BA, BS)	1=HISPANIC OR LATINO	1=WHITE ONLY	1.027158059	1=AID, SNAP, WIC, FRLUNCH, SOCSEC, SI, OR	1	2	1	1	4	0	1	0	1	2	1	3	1	50	0	0	10	0	0	0	0	0	6	50	0	0	0	0	0	0	0	0	0=NO	0=NO	0=NO	0	0
12311	21	1=MARRIED AND/OR LIVING WITH PARTNER	1=FULL TIME	5=SOME COLLEGE BUT NO DEGREE	2=NOT HISPANIC OR LATINO	1=WHITE ONLY	1.294129827	1=AID, SNAP, WIC, FRLUNCH, SOCSEC, SI, OR	1	0	0	1	1					1	1	1	1	30	0	0	6	0	0	0	0	0	0	30	0	0	0	0	0	0	0	0	0=NO	0=NO	0=NO	0	0	0	1
12321	24	1=MARRIED AND/OR LIVING WITH PARTNER	3=NOT WORKING BY CHOICE	4=HIGH SCHOOL GRADUATE OR GED	1=HISPANIC OR LATINO	1=WHITE ONLY	1.221939043	1=AID, SNAP, WIC, FRLUNCH, SOCSEC, SI, OR	1	1	0	2	3	1	0	0	1	1	1	3	1	95	100	100	19	8	4	0	0	0	0	95	100	100	0	0	66.66666667	0	0	2	0=NO	0=NO	0=NO	0	0	66.66666667	1
12331	25	2=DIVORCED	2=PART TIME	5=SOME COLLEGE BUT NO DEGREE	2=NOT HISPANIC OR LATINO	1=WHITE ONLY	1.027158059	1=AID, SNAP, WIC, FRLUNCH, SOCSEC, SI, OR	1	0	2	0	2					1	2	2	1	30	0	0	6	0	0	0	0	0	0	30	0	0	0	0	66.66666667	0	0	2	0=NO	0=NO	0=NO	0	0	66.66666667	1
12341	37	1=MARRIED AND/OR LIVING WITH PARTNER	2=PART TIME	6=ASSOCIATE'S DEGREE (OCCUPATIONAL, TECHNICAL OR VOCATIONAL PROGRAM)	2=NOT HISPANIC OR LATINO	2=BLACK ONLY	4.044300647	0=NONE	1	2	0	0	2					1	1	2	2	65	0	100	13	0	4	0	0	0	0	65	0	100	0	0	0	0	0	0	0=NO	0=NO	0=NO	0	0	0	1
12351	25	1=MARRIED AND/OR LIVING WITH PARTNER	3=NOT WORKING BY CHOICE	3=SOME HIGH SCHOOL	1=HISPANIC OR LATINO	1=WHITE ONLY	0.467726848	1=AID, SNAP, WIC, FRLUNCH, SOCSEC, SI, OR	1	0	1	1	2	0	1	0	1	1	1	3	1	40	100	0	8	8	0	0	0	0	0	40	100	0	0	0	66.66666667	0	0	2	0=NO	0=NO	0=NO	0	0	66.66666667	1
12361	33	1=MARRIED AND/OR LIVING WITH PARTNER	3=NOT WORKING BY CHOICE	7=BACHELOR'S DEGREE(E.G. BA, BS)	2=NOT HISPANIC OR LATINO	1=WHITE ONLY	2.329433689	0=NONE	1	2	2	2	6					2	1	3	1	100	100	100	20	8	4	0	0	0	5	100	100	100	0	0	0	0	0	0	0=NO	0=NO	1=YES	0
12371	21	1=MARRIED AND/OR LIVING WITH PARTNER	4=NOT WORKING DUE TO PREGNANCY COMPLICATIONS	3=SOME HIGH SCHOOL	2=NOT HISPANIC OR LATINO	2=BLACK ONLY	1.391096979	0=NONE	1	2	0	2	4					1	1	3	2	40	75	100	8	6	4	0	0	0	0	40	75	100	0	0	0	0	0	0	0=NO	0=NO	0=NO	0	0	0	1
12381	37	1=MARRIED AND/OR LIVING WITH PARTNER	1=FULL TIME	8=MASTER'S DEGREE (E.G. MA, MS, MSW, MENG, MBA)	2=NOT HISPANIC OR LATINO	1=WHITE ONLY	6.533101045	0=NONE	1	2	0	0	2					3	1	1	1	65	0	0	13	0	0	0	0	0	5	65	0	0	0	0	0	0	0	0	0=NO	0=NO	1=YES	0
12391	34	1=MARRIED AND/OR LIVING WITH PARTNER	1=FULL TIME	6=ASSOCIATE'S DEGREE (OCCUPATIONAL, TECHNICAL OR VOCATIONAL PROGRAM)	2=NOT HISPANIC OR LATINO	2=BLACK ONLY	0.776477896	1=AID, SNAP, WIC, FRLUNCH, SOCSEC, SI, OR	1	2	1	2	5	1	2	0	3	1	1	1	2	95	87.5	100	19	7	4	0	0	0	0	95	87.5	100	100	70	66.66666667	7	14	2	0=NO	0=NO	0=NO	100	70	66.66666667	1
12401	34	1=MARRIED AND/OR LIVING WITH PARTNER	1=FULL TIME	6=ASSOCIATE'S DEGREE (OCCUPATIONAL, TECHNICAL OR VOCATIONAL PROGRAM)	1=HISPANIC OR LATINO	1=WHITE ONLY	1.027158059	1=AID, SNAP, WIC, FRLUNCH, SOCSEC, SI, OR	1									1	1	1	1	5	0	0	1	0	0	0	1	1	1
12411	27	1=MARRIED AND/OR LIVING WITH PARTNER	1=FULL TIME	6=ASSOCIATE'S DEGREE (OCCUPATIONAL, TECHNICAL OR VOCATIONAL PROGRAM)	2=NOT HISPANIC OR LATINO	2=BLACK ONLY	5.288700846	0=NONE	1	2	0	2	4					1	1	1	2	65	0	100	13	0	4	0	0	0	0	65	0	100	100	95	66.66666667	7	19	2	0=NO	0=NO	0=NO	100	95	66.66666667	1
12421	30	1=MARRIED AND/OR LIVING WITH PARTNER	1=FULL TIME	7=BACHELOR'S DEGREE(E.G. BA, BS)	2=NOT HISPANIC OR LATINO	1=WHITE ONLY	4.400041412	0=NONE	1	3	2	2	7	1	1	1	3	2	1	1	1	100	100	100	20	8	4	0	0	0	0	100	100	100	100	100	100	7	20	10	0=NO	0=NO	0=NO	100	100	100	1
12431	31	1=MARRIED AND/OR LIVING WITH PARTNER	2=PART TIME	8=MASTER'S DEGREE (E.G. MA, MS, MSW, MENG, MBA)	2=NOT HISPANIC OR LATINO	1=WHITE ONLY	1.027158059	0=NONE	1	1	3	2	6	1	1	1	3	3	1	2	1	70	0	100	14	0	4	0	0	0	0	70	0	100	57.14285714	100	100	4	20	10	0=NO	0=NO	0=NO	57.14285714	100	100	1
12441	18								1													0	0	0	0	0	0	0	0	0	3	0	0
12451	20								1	0	1	0	1									0	0	0	0	0	0	0	0	0	3	0	0
12461	29								1													0	0	0	0	0	0	0	0	0	3	0	0
12471	23	1=MARRIED AND/OR LIVING WITH PARTNER	1=FULL TIME	4=HIGH SCHOOL GRADUATE OR GED	2=NOT HISPANIC OR LATINO	1=WHITE ONLY	2.799900448	0=NONE	1	2	3	2	7	1	0	0	1	1	1	1	1	100	100	100	20	8	4	0	0	0	0	100	100	100	100	100	66.66666667	7	20	8	0=NO	0=NO	0=NO	100	100	66.66666667	1
12481	29	1=MARRIED AND/OR LIVING WITH PARTNER	1=FULL TIME	9=ADVANCED DEGREE (E.G. MD, PHD, EDD, DVM)	2=NOT HISPANIC OR LATINO	2=BLACK ONLY	3.492337401	0=NONE	1	3	2	1	6	0	1	0	1	3	1	1	2	95	100	100	19	8	4	0	0	0	0	95	100	100	28.57142857	95	66.66666667	2	19	2	0=NO	0=NO	0=NO	28.57142857	95	66.66666667	1
12491	37	1=MARRIED AND/OR LIVING WITH PARTNER	1=FULL TIME	9=ADVANCED DEGREE (E.G. MD, PHD, EDD, DVM)	2=NOT HISPANIC OR LATINO	1=WHITE ONLY	5.435345274	0=NONE	1	2	2	2	6	1	1	1	3	3	1	1	1	100	100	100	20	8	4	0	0	0	0	100	100	100	100	100	100	7	20	10	0=NO	0=NO	0=NO	100	100	100	1
12501	30	5=SINGLE	2=PART TIME	4=HIGH SCHOOL GRADUATE OR GED	1=HISPANIC OR LATINO		0.531820599	1=AID, SNAP, WIC, FRLUNCH, SOCSEC, SI, OR	1	1	1	1	3					1	2	2		40	87.5	0	8	7	0	0	0	0	5	40	87.5	0	0	0	0	0	0	0	0=NO	0=NO	1=YES	0
12511	21	1=MARRIED AND/OR LIVING WITH PARTNER	1=FULL TIME	6=ASSOCIATE'S DEGREE (OCCUPATIONAL, TECHNICAL OR VOCATIONAL PROGRAM)	2=NOT HISPANIC OR LATINO	2=BLACK ONLY	2.799900448	1=AID, SNAP, WIC, FRLUNCH, SOCSEC, SI, OR	1	1	2	1	4					1	1	1	2	95	100	100	19	8	4	0	0	0	0	95	100	100	100	85	66.66666667	7	17	2	0=NO	0=NO	0=NO	100	85	66.66666667	1
12521	35	1=MARRIED AND/OR LIVING WITH PARTNER	1=FULL TIME	6=ASSOCIATE'S DEGREE (OCCUPATIONAL, TECHNICAL OR VOCATIONAL PROGRAM)	2=NOT HISPANIC OR LATINO	6=OTHER ONLY	1.920189924	1=AID, SNAP, WIC, FRLUNCH, SOCSEC, SI, OR	1	1	1	0	2	1	0	1	2	1	1	1	3	40	100	100	8	8	4	0	0	0	0	40	100	100	100	5	100	7	1	9	0=NO	0=NO	0=NO	100	5	100	1
12531	35				9=UNKNOWN	1=WHITE ONLY		0=NONE	1	1	2	0	3	0	0	1	1				1	5	0	0	1	0	0	0	0	0	0	5	0	0	0	0	0	0	0	0	0=NO	0=NO	0=NO	0	0	0
12541	35								1													0	0	0	0	0	0	0	1	1	1
12551	29	1=MARRIED AND/OR LIVING WITH PARTNER	3=NOT WORKING BY CHOICE	6=ASSOCIATE'S DEGREE (OCCUPATIONAL, TECHNICAL OR VOCATIONAL PROGRAM)	2=NOT HISPANIC OR LATINO	1=WHITE ONLY	1.811781758	0=NONE	1	2	1	2	5	1	0	0	1	1	1	3	1	100	100	100	20	8	4	0	0	0	0	100	100	100	100	0	0	7	0	0	0=NO	0=NO	0=NO	100	0	0
12561	30	1=MARRIED AND/OR LIVING WITH PARTNER	2=PART TIME	7=BACHELOR'S DEGREE(E.G. BA, BS)	2=NOT HISPANIC OR LATINO	2=BLACK ONLY	1.027158059	1=AID, SNAP, WIC, FRLUNCH, SOCSEC, SI, OR	1	0	0	2	2					2	1	2	2	10	100	100	2	8	4	0	0	0	0	10	100	100	0	0	66.66666667	0	0	2	0=NO	0=NO	0=NO	0	0	66.66666667	1
12571	34	1=MARRIED AND/OR LIVING WITH PARTNER	3=NOT WORKING BY CHOICE	7=BACHELOR'S DEGREE(E.G. BA, BS)	1=HISPANIC OR LATINO	1=WHITE ONLY	2.338634238	0=NONE	1	1	2	0	3					2	1	3	1	95	100	0	19	8	0	0	0	0	0	95	100	0	0	0	0	0	0	0	0=NO	0=NO	0=NO	0	0	0	1
12581	21				2=NOT HISPANIC OR LATINO	1=WHITE ONLY		0=NONE	1	0	0	1	1								1	5	0	0	1	0	0	0	0	0	0	5	0	0	0	0	66.66666667	0	0	2	0=NO	0=NO	0=NO	0	0	66.66666667	1
12591	33	1=MARRIED AND/OR LIVING WITH PARTNER	1=FULL TIME	5=SOME COLLEGE BUT NO DEGREE	2=NOT HISPANIC OR LATINO	1=WHITE ONLY	3.364737551	0=NONE	1	1	1	1	3					1	1	1	1	65	0	100	13	0	4	0	0	0	0	65	0	100	0	0	0	0	0	0	0=NO	0=NO	0=NO	0	0	0
12601	31	1=MARRIED AND/OR LIVING WITH PARTNER	1=FULL TIME	4=HIGH SCHOOL GRADUATE OR GED	2=NOT HISPANIC OR LATINO	1=WHITE ONLY	2.84708562	1=AID, SNAP, WIC, FRLUNCH, SOCSEC, SI, OR	1	2	2	1	5	1	1	1	3	1	1	1	1	95	100	100	19	8	4	0	0	0	0	95	100	100	100	100	100	7	20	10	0=NO	0=NO	0=NO	100	100	100	1
12611	33								1													0	0	0	0	0	0	0	1	1	1
12621	35	1=MARRIED AND/OR LIVING WITH PARTNER	1=FULL TIME	8=MASTER'S DEGREE (E.G. MA, MS, MSW, MENG, MBA)	2=NOT HISPANIC OR LATINO	1=WHITE ONLY	6.533101045	0=NONE	1	2	2	2	6	1	1	1	3	3	1	1	1	100	100	100	20	8	4	0	0	0	0	100	100	100	100	100	100	7	20	10	0=NO	0=NO	0=NO	100	100	100	1
12631	33	1=MARRIED AND/OR LIVING WITH PARTNER	3=NOT WORKING BY CHOICE	7=BACHELOR'S DEGREE(E.G. BA, BS)	2=NOT HISPANIC OR LATINO	1=WHITE ONLY	1.848884506	0=NONE	1	2	2	0	4					2	1	3	1	95	100	100	19	8	4	0	0	0	5	95	100	100	0	0	0	0	0	0	0=NO	0=NO	1=YES	0
12641	25	5=SINGLE	1=FULL TIME	7=BACHELOR'S DEGREE(E.G. BA, BS)	2=NOT HISPANIC OR LATINO	1=WHITE ONLY	6.006727535	0=NONE	1	2	2	1	5	1	1	1	3	2	2	1	1	95	100	100	19	8	4	0	0	0	0	95	100	100	100	100	100	7	20	10	0=NO	0=NO	0=NO	100	100	100	1
12651	26				2=NOT HISPANIC OR LATINO	1=WHITE ONLY		0=NONE	1												1	50	0	0	10	0	0	0	0	0	0	50	0	0	0	100	100	0	20	3	0=NO	0=NO	0=NO	0	100	100	1
12661	29	1=MARRIED AND/OR LIVING WITH PARTNER	1=FULL TIME	7=BACHELOR'S DEGREE(E.G. BA, BS)	2=NOT HISPANIC OR LATINO	2=BLACK ONLY	1.03663774	1=AID, SNAP, WIC, FRLUNCH, SOCSEC, SI, OR	1	2	2	2	6					2	1	1	2	95	100	100	19	8	4	0	0	0	0	95	100	100	0	0	66.66666667	0	0	2	0=NO	0=NO	0=NO	0	0	66.66666667	1
12671	36	1=MARRIED AND/OR LIVING WITH PARTNER	1=FULL TIME	7=BACHELOR'S DEGREE(E.G. BA, BS)	2=NOT HISPANIC OR LATINO	1=WHITE ONLY	6.533101045	0=NONE	1	3	2	1	6	1	1	1	3	2	1	1	1	95	100	100	19	8	4	0	0	0	0	95	100	100	100	100	100	7	20	9	0=NO	0=NO	0=NO	100	100	100	1
12681	33	1=MARRIED AND/OR LIVING WITH PARTNER	1=FULL TIME	8=MASTER'S DEGREE (E.G. MA, MS, MSW, MENG, MBA)	2=NOT HISPANIC OR LATINO	1=WHITE ONLY	4.314063848	0=NONE	1	1	2	1	4	0	1	1	2	3	1	1	1	100	100	100	20	8	4	0	0	0	0	100	100	100	100	100	100	7	20	10	0=NO	0=NO	0=NO	100	100	100	1
12691	29	1=MARRIED AND/OR LIVING WITH PARTNER	6=STUDENT	7=BACHELOR'S DEGREE(E.G. BA, BS)	2=NOT HISPANIC OR LATINO	1=WHITE ONLY	1.555500249	0=NONE	1	2	2	2	6	1	1	1	3	2	1	3	1	100	100	100	20	8	4	0	0	0	0	100	100	100	100	85	66.66666667	7	17	2	0=NO	0=NO	0=NO	100	85	66.66666667	1
12701	31	1=MARRIED AND/OR LIVING WITH PARTNER	3=NOT WORKING BY CHOICE	7=BACHELOR'S DEGREE(E.G. BA, BS)	1=HISPANIC OR LATINO	1=WHITE ONLY	4.314063848	0=NONE	1	2	2	1	5					2	1	3	1	95	100	100	19	8	4	0	0	0	4	95	100	100	0	0	0	0	0	0	1=YES	1=YES	1=YES
12711	31	1=MARRIED AND/OR LIVING WITH PARTNER	1=FULL TIME	7=BACHELOR'S DEGREE(E.G. BA, BS)	2=NOT HISPANIC OR LATINO	1=WHITE ONLY	6.533101045	0=NONE	1	2	2	1	5					2	1	1	1	100	100	100	20	8	4	0	0	0	0	100	100	100	100	5	66.66666667	7	1	2	0=NO	0=NO	0=NO	100	5	66.66666667	1
12721	35	1=MARRIED AND/OR LIVING WITH PARTNER	1=FULL TIME	9=ADVANCED DEGREE (E.G. MD, PHD, EDD, DVM)	2=NOT HISPANIC OR LATINO	1=WHITE ONLY	4.314063848	0=NONE	1	2	2	1	5	1	1	1	3	3	1	1	1	90	100	100	18	8	4	0	0	0	0	90	100	100	85.71428571	100	100	6	20	10	0=NO	0=NO	0=NO	85.71428571	100	100	1
12731	23	5=SINGLE	2=PART TIME	5=SOME COLLEGE BUT NO DEGREE	2=NOT HISPANIC OR LATINO	1=WHITE ONLY	2.177700348	0=NONE	1	1	3	0	4	2	0	0	2	1	2	2	1	100	100	100	20	8	4	0	0	0	0	100	100	100	100	100	100	7	20	10	0=NO	0=NO	0=NO	100	100	100	1
12741	36								1													0	0	0	0	0	0	0	0	1	2	0
12751	33	1=MARRIED AND/OR LIVING WITH PARTNER	1=FULL TIME	8=MASTER'S DEGREE (E.G. MA, MS, MSW, MENG, MBA)	2=NOT HISPANIC OR LATINO	1=WHITE ONLY	5.435345274	0=NONE	1	2	1	0	3					3	1	1	1	100	100	100	20	8	4	0	0	0	0	100	100	100	100	100	100	7	20	3	0=NO	0=NO	0=NO	100	100	100	1
12761	32	1=MARRIED AND/OR LIVING WITH PARTNER	1=FULL TIME	9=ADVANCED DEGREE (E.G. MD, PHD, EDD, DVM)	2=NOT HISPANIC OR LATINO	3=ASIAN ONLY	5.910900946	0=NONE	1									3	1	1	3	35	0	0	7	0	0	0	1	1	1
12771	35	1=MARRIED AND/OR LIVING WITH PARTNER	3=NOT WORKING BY CHOICE	7=BACHELOR'S DEGREE(E.G. BA, BS)	2=NOT HISPANIC OR LATINO	1=WHITE ONLY	1.346899024	1=AID, SNAP, WIC, FRLUNCH, SOCSEC, SI, OR	1	1	2	0	3	0	1	1	2	2	1	3	1	80	100	0	16	8	0	0	0	0	0	80	100	0	85.71428571	100	100	6	20	4	0=NO	0=NO	0=NO	85.71428571	100	100	1
12781	33	1=MARRIED AND/OR LIVING WITH PARTNER	1=FULL TIME	8=MASTER'S DEGREE (E.G. MA, MS, MSW, MENG, MBA)	2=NOT HISPANIC OR LATINO	2=BLACK ONLY	6.533101045	0=NONE	1	1	1	0	2	0	0	1	1	3	1	1	2	85	12.5	100	17	1	4	0	0	0	0	85	12.5	100	0	45	66.66666667	0	9	2	0=NO	0=NO	0=NO	0	45	66.66666667	1
12791	38	1=MARRIED AND/OR LIVING WITH PARTNER	3=NOT WORKING BY CHOICE	7=BACHELOR'S DEGREE(E.G. BA, BS)	2=NOT HISPANIC OR LATINO	1=WHITE ONLY	5.435345274	0=NONE	1	2	2	1	5	2	0	1	3	2	1	3	1	90	100	75	18	8	3	0	0	0	0	90	100	75	100	100	100	7	20	4	0=NO	0=NO	0=NO	100	100	100	1
12801	22	5=SINGLE	2=PART TIME	4=HIGH SCHOOL GRADUATE OR GED	2=NOT HISPANIC OR LATINO	1=WHITE ONLY	0.616294835	1=AID, SNAP, WIC, FRLUNCH, SOCSEC, SI, OR	1	2	1	0	3					1	2	2	1	80	0	0	16	0	0	0	0	0	0	80	0	0	0	0	100	0	0	3	0=NO	0=NO	0=NO	0	0	100	2
12811	31	1=MARRIED AND/OR LIVING WITH PARTNER	1=FULL TIME	9=ADVANCED DEGREE (E.G. MD, PHD, EDD, DVM)	2=NOT HISPANIC OR LATINO	3=ASIAN ONLY	6.533101045	0=NONE	1	2	2	1	5	1	1	1	3	3	1	1	3	95	100	100	19	8	4	0	0	0	0	95	100	100	100	100	100	7	20	3	0=NO	0=NO	0=NO	100	100	100	2
12821	33	1=MARRIED AND/OR LIVING WITH PARTNER	1=FULL TIME	8=MASTER'S DEGREE (E.G. MA, MS, MSW, MENG, MBA)	2=NOT HISPANIC OR LATINO	1=WHITE ONLY	4.314063848	0=NONE	1	2	2	1	5	1	1	1	3	3	1	1	1	95	100	100	19	8	4	0	0	0	0	95	100	100	85.71428571	95	100	6	19	5	0=NO	0=NO	0=NO	85.71428571	95	100	2
12831	34	1=MARRIED AND/OR LIVING WITH PARTNER	6=STUDENT	8=MASTER'S DEGREE (E.G. MA, MS, MSW, MENG, MBA)	2=NOT HISPANIC OR LATINO	1=WHITE ONLY	6.533101045	0=NONE	1	2	2	1	5	1	1	1	3	3	1	3	1	95	100	100	19	8	4	0	0	0	0	95	100	100	100	100	100	7	20	10	0=NO	0=NO	0=NO	100	100	100	1
12841	27	5=SINGLE	1=FULL TIME	4=HIGH SCHOOL GRADUATE OR GED	9=UNKNOWN	2=BLACK ONLY	0.616294835	1=AID, SNAP, WIC, FRLUNCH, SOCSEC, SI, OR	1	1	2	1	4	1	0	0	1	1	2	1	2	10	0	100	2	0	4	0	0	0	0	10	0	100	0	0	100	0	0	3	0=NO	0=NO	0=NO	0	0	100	2
12851	22	5=SINGLE	2=PART TIME	4=HIGH SCHOOL GRADUATE OR GED	2=NOT HISPANIC OR LATINO	2=BLACK ONLY	0.467726848	1=AID, SNAP, WIC, FRLUNCH, SOCSEC, SI, OR	1	0	1	1	2					1	2	2	2	35	0	100	7	0	4	0	0	0	0	35	0	100	0	0	66.66666667	0	0	2	0=NO	0=NO	0=NO	0	0	66.66666667	1
12861	30	1=MARRIED AND/OR LIVING WITH PARTNER	1=FULL TIME	8=MASTER'S DEGREE (E.G. MA, MS, MSW, MENG, MBA)	2=NOT HISPANIC OR LATINO	1=WHITE ONLY	4.666500747	0=NONE	1	2	2	1	5					3	1	1	1	90	100	100	18	8	4	0	0	0	0	90	100	100	28.57142857	35	100	2	7	3	0=NO	0=NO	0=NO	28.57142857	35	100	2
12871	39	5=SINGLE	4=NOT WORKING DUE TO PREGNANCY COMPLICATIONS	6=ASSOCIATE'S DEGREE (OCCUPATIONAL, TECHNICAL OR VOCATIONAL PROGRAM)	2=NOT HISPANIC OR LATINO	2=BLACK ONLY	0.776477896	1=AID, SNAP, WIC, FRLUNCH, SOCSEC, SI, OR	1	3	2	1	6					1	2	3	2	80	0	100	16	0	4	0	0	0	0	80	0	100	0	90	66.66666667	0	18	2	0=NO	0=NO	0=NO	0	90	66.66666667	1
12881	18								1													0	0	0	0	0	0	0	0	1	2	0
12891	34	5=SINGLE	1=FULL TIME	5=SOME COLLEGE BUT NO DEGREE	2=NOT HISPANIC OR LATINO	2=BLACK ONLY	1.292858251	1=AID, SNAP, WIC, FRLUNCH, SOCSEC, SI, OR	1	1	2	0	3	0	0	1	1	1	2	1	2	100	87.5	0	20	7	0	0	0	0	0	100	87.5	0	85.71428571	60	100	6	12	3	0=NO	0=NO	0=NO	85.71428571	60	100	2
12901	29	1=MARRIED AND/OR LIVING WITH PARTNER	3=NOT WORKING BY CHOICE	5=SOME COLLEGE BUT NO DEGREE	2=NOT HISPANIC OR LATINO	1=WHITE ONLY	1.331628848	0=NONE	1	2	2	2	6					1	1	3	1	100	100	100	20	8	4	0	0	0	0	100	100	100	100	5	100	7	1	3	0=NO	0=NO	0=NO	100	5	100	2
12911	24	1=MARRIED AND/OR LIVING WITH PARTNER	1=FULL TIME	7=BACHELOR'S DEGREE(E.G. BA, BS)	2=NOT HISPANIC OR LATINO	1=WHITE ONLY	2.329433689	0=NONE	1	2	1	1	4					2	1	1	1	95	0	100	19	0	4	0	0	0	0	95	0	100	100	60	100	7	12	9	0=NO	0=NO	0=NO	100	60	100	1
12921	31	1=MARRIED AND/OR LIVING WITH PARTNER	1=FULL TIME	9=ADVANCED DEGREE (E.G. MD, PHD, EDD, DVM)	2=NOT HISPANIC OR LATINO	1=WHITE ONLY	5.288700846	0=NONE	1	2	2	1	5	1	1	1	3	3	1	1	1	100	100	100	20	8	4	0	0	0	0	100	100	100	100	100	100	7	20	3	0=NO	0=NO	0=NO	100	100	100	2
12931	31				2=NOT HISPANIC OR LATINO	2=BLACK ONLY		0=NONE	1					1	1	0	2				2	5	0	0	1	0	0	0	0	0	0	5	0	0	0	0	66.66666667	0	0	2	0=NO	0=NO	0=NO	0	0	66.66666667	1
12941	38	1=MARRIED AND/OR LIVING WITH PARTNER	1=FULL TIME	9=ADVANCED DEGREE (E.G. MD, PHD, EDD, DVM)	2=NOT HISPANIC OR LATINO	1=WHITE ONLY	4.917693343	0=NONE	1	2	2	1	5	1	1	1	3	3	1	1	1	100	100	100	20	8	4	0	0	0	0	100	100	100	100	100	100	7	20	3	0=NO	0=NO	0=NO	100	100	100	2
12951	31	1=MARRIED AND/OR LIVING WITH PARTNER	5=NOT WORKING--UNABLE TO FIND EMPLOYMENT	7=BACHELOR'S DEGREE(E.G. BA, BS)	2=NOT HISPANIC OR LATINO	1=WHITE ONLY	4.666500747	0=NONE	1	2	1	1	4	1	0	1	2	2	1	3	1	100	100	100	20	8	4	0	0	0	0	100	100	100	85.71428571	100	100	6	20	10	0=NO	0=NO	0=NO	85.71428571	100	100	1
12961	25	1=MARRIED AND/OR LIVING WITH PARTNER	1=FULL TIME	7=BACHELOR'S DEGREE(E.G. BA, BS)	2=NOT HISPANIC OR LATINO	1=WHITE ONLY	4.400041412	0=NONE	1	2	0	0	2	0	0	1	1	2	1	1	1	70	0	0	14	0	0	0	0	0	0	70	0	0	0	5	100	0	1	3	0=NO	0=NO	0=NO	0	5	100	1
12971	26								1													0	0	0	0	0	0	0	1	1	1
12981	27	1=MARRIED AND/OR LIVING WITH PARTNER	1=FULL TIME	7=BACHELOR'S DEGREE(E.G. BA, BS)	2=NOT HISPANIC OR LATINO	1=WHITE ONLY	3.422100548	0=NONE	1	2	1	1	4					2	1	1	1	100	100	100	20	8	4	0	0	0	0	100	100	100	0	5	100	0	1	3	0=NO	0=NO	0=NO	0	5	100	1
12991	27	5=SINGLE	1=FULL TIME	5=SOME COLLEGE BUT NO DEGREE	2=NOT HISPANIC OR LATINO	5=MULTI-RACE	1.811781758	1=AID, SNAP, WIC, FRLUNCH, SOCSEC, SI, OR	1	2	1	0	3					1	2	1	3	100	75	0	20	6	0	0	0	0	3	100	75
13001	35	1=MARRIED AND/OR LIVING WITH PARTNER	1=FULL TIME	8=MASTER'S DEGREE (E.G. MA, MS, MSW, MENG, MBA)	2=NOT HISPANIC OR LATINO	1=WHITE ONLY	5.435345274	0=NONE	1	2	1	2	5	1	1	1	3	3	1	1	1	100	100	100	20	8	4	0	0	0	0	100	100	100	100	100	100	7	20	3	0=NO	0=NO	0=NO	100	100	100	2
13011	35	1=MARRIED AND/OR LIVING WITH PARTNER	6=STUDENT	5=SOME COLLEGE BUT NO DEGREE	2=NOT HISPANIC OR LATINO	1=WHITE ONLY	2.366369711	0=NONE	1	2	1	0	3					1	1	3	1	45	100	0	9	8	0	0	0	0	5	45	100	0	0	0	0	0	0	0	0=NO	0=NO	1=YES	0
13021	35	1=MARRIED AND/OR LIVING WITH PARTNER	1=FULL TIME	9=ADVANCED DEGREE (E.G. MD, PHD, EDD, DVM)	2=NOT HISPANIC OR LATINO	1=WHITE ONLY	3.492337401	0=NONE	1	2	1	1	4					3	1	1	1	100	100	100	20	8	4	0	0	0	4	100	100	100	0	0	0	0	0	0	0=NO	1=YES	1=YES
13031	37	1=MARRIED AND/OR LIVING WITH PARTNER	1=FULL TIME	7=BACHELOR'S DEGREE(E.G. BA, BS)	2=NOT HISPANIC OR LATINO	1=WHITE ONLY	6.533101045	0=NONE	1	2	1	0	3					2	1	1	1	100	87.5	0	20	7	0	0	0	0	5	100	87.5	0	0	0	0	0	0	0	0=NO	0=NO	1=YES	0
13041	31	1=MARRIED AND/OR LIVING WITH PARTNER	1=FULL TIME	8=MASTER'S DEGREE (E.G. MA, MS, MSW, MENG, MBA)	2=NOT HISPANIC OR LATINO	1=WHITE ONLY	4.314063848	0=NONE	1	2	1	1	4	1	1	0	2	3	1	1	1	100	100	100	20	8	4	0	0	0	0	100	100	100	100	100	100	7	20	3	0=NO	0=NO	0=NO	100	100	100	2
13051	34	1=MARRIED AND/OR LIVING WITH PARTNER	1=FULL TIME	9=ADVANCED DEGREE (E.G. MD, PHD, EDD, DVM)	2=NOT HISPANIC OR LATINO	2=BLACK ONLY	3.882389481	0=NONE	1	2	1	1	4	1	1	1	3	3	1	1	2	85	25	100	17	2	4	0	0	0	0	85	25	100	100	100	100	7	20	3	0=NO	0=NO	0=NO	100	100	100	2
13061	28	1=MARRIED AND/OR LIVING WITH PARTNER	1=FULL TIME	8=MASTER'S DEGREE (E.G. MA, MS, MSW, MENG, MBA)	2=NOT HISPANIC OR LATINO	2=BLACK ONLY	3.492337401	0=NONE	1	2	1	1	4	1	0	1	2	3	1	1	2	100	100	100	20	8	4	0	0	0	0	100	100	100	100	100	100	7	20	3	0=NO	0=NO	0=NO	100	100	100	2
13071	33	1=MARRIED AND/OR LIVING WITH PARTNER	1=FULL TIME	8=MASTER'S DEGREE (E.G. MA, MS, MSW, MENG, MBA)	2=NOT HISPANIC OR LATINO	1=WHITE ONLY	4.044300647	0=NONE	1	2	1	1	4	1	1	2	4	3	1	1	1	100	100	100	20	8	4	0	0	0	0	100	100	100	100	100	100	7	20	3	0=NO	0=NO	0=NO	100	100	100	2
13081	22	1=MARRIED AND/OR LIVING WITH PARTNER	3=NOT WORKING BY CHOICE	5=SOME COLLEGE BUT NO DEGREE	2=NOT HISPANIC OR LATINO	1=WHITE ONLY	1.027158059	1=AID, SNAP, WIC, FRLUNCH, SOCSEC, SI, OR	1	2	1	1	4					1	1	3	1	95	100	100	19	8	4	0	0	0	4	95	100	100
13091	27	1=MARRIED AND/OR LIVING WITH PARTNER	1=FULL TIME	9=ADVANCED DEGREE (E.G. MD, PHD, EDD, DVM)	2=NOT HISPANIC OR LATINO	1=WHITE ONLY	6.533101045	0=NONE	1	2	1	1	4	1	1	1	3	3	1	1	1	100	100	100	20	8	4	0	0	0	0	100	100	100	100	100	100	7	20	3	0=NO	0=NO	0=NO	100	100	100	2
13101	33	1=MARRIED AND/OR LIVING WITH PARTNER	6=STUDENT	8=MASTER'S DEGREE (E.G. MA, MS, MSW, MENG, MBA)	2=NOT HISPANIC OR LATINO	1=WHITE ONLY	2.929583467	0=NONE	1	2	2	1	5	1	1	1	3	3	1	3	1	100	100	100	20	8	4	0	0	0	0	100	100	100	100	100	100	7	20	3	0=NO	0=NO	0=NO	100	100	100	2
13111	32	1=MARRIED AND/OR LIVING WITH PARTNER	1=FULL TIME	8=MASTER'S DEGREE (E.G. MA, MS, MSW, MENG, MBA)	2=NOT HISPANIC OR LATINO	3=ASIAN ONLY	6.533101045	0=NONE	1	1	0	0	1					3	1	1	3	70	0	0	14	0	0	0	0	1	2	70
13121	33	1=MARRIED AND/OR LIVING WITH PARTNER	1=FULL TIME	8=MASTER'S DEGREE (E.G. MA, MS, MSW, MENG, MBA)	2=NOT HISPANIC OR LATINO	1=WHITE ONLY	4.917693343	0=NONE	1	2	1	1	4	1	1	1	3	3	1	1	1	100	100	100	20	8	4	0	0	0	0	100	100	100	100	100	100	7	20	3	0=NO	0=NO	0=NO	100	100	100	2
13131	35	1=MARRIED AND/OR LIVING WITH PARTNER	2=PART TIME	8=MASTER'S DEGREE (E.G. MA, MS, MSW, MENG, MBA)	2=NOT HISPANIC OR LATINO	1=WHITE ONLY	5.435345274	0=NONE	1	2	1	1	4	1	1	1	3	3	1	2	1	100	100	100	20	8	4	0	0	0	0	100	100	100	100	100	100	7	20	3	0=NO	0=NO	0=NO	100	100	100	2
13141	31					2=BLACK ONLY		0=NONE	1	1	0	0	1								2	75	100	0	15	8	0	0	0	0	3	75	100
13151	32	1=MARRIED AND/OR LIVING WITH PARTNER	1=FULL TIME	7=BACHELOR'S DEGREE(E.G. BA, BS)	2=NOT HISPANIC OR LATINO	1=WHITE ONLY	5.435345274	0=NONE	1	2	2	1	5	1	1	1	3	2	1	1	1	100	100	100	20	8	4	0	0	0	0	100	100	100	100	100	100	7	20	3	0=NO	0=NO	0=NO	100	100	100	2
13161	29	1=MARRIED AND/OR LIVING WITH PARTNER	4=NOT WORKING DUE TO PREGNANCY COMPLICATIONS	5=SOME COLLEGE BUT NO DEGREE	9=UNKNOWN	2=BLACK ONLY	1.221939043	1=AID, SNAP, WIC, FRLUNCH, SOCSEC, SI, OR	1	1	1	1	3	1	0	0	1	1	1	3	2	100	100	100	20	8	4	0	0	0	0	100	100	100	100	100	0	7	20	0	0=NO	0=NO	0=NO	100	100	0	2
13171	31	1=MARRIED AND/OR LIVING WITH PARTNER	2=PART TIME	8=MASTER'S DEGREE (E.G. MA, MS, MSW, MENG, MBA)	2=NOT HISPANIC OR LATINO	1=WHITE ONLY	4.314063848	0=NONE	1	2	1	1	4	1	1	1	3	3	1	2	1	100	100	100	20	8	4	0	0	0	0	100	100	100	100	100	100	7	20	3	0=NO	0=NO	0=NO	100	100	100	2
13181	32				2=NOT HISPANIC OR LATINO	1=WHITE ONLY		0=NONE	1												1	85	100	0	17	8	0	0	0	0	0	85	100	0	0	5	100	0	1	3	0=NO	0=NO	0=NO	0	5	100	2
13191	22	1=MARRIED AND/OR LIVING WITH PARTNER	2=PART TIME	6=ASSOCIATE'S DEGREE (OCCUPATIONAL, TECHNICAL OR VOCATIONAL PROGRAM)	1=HISPANIC OR LATINO	4=AMERICAN INDIAN OR NATIVE HAWAIIAN ONLY	0.776477896	1=AID, SNAP, WIC, FRLUNCH, SOCSEC, SI, OR	1	2	0	0	2	1	0	0	1	1	1	2	3	100	0	0	20	0	0	0	0	0	0	100	0	0	0	5	100	0	1	3	0=NO	0=NO	0=NO	0	5	100	2
13201	25	5=SINGLE	5=NOT WORKING--UNABLE TO FIND EMPLOYMENT	4=HIGH SCHOOL GRADUATE OR GED	2=NOT HISPANIC OR LATINO	2=BLACK ONLY	2.177700348	1=AID, SNAP, WIC, FRLUNCH, SOCSEC, SI, OR	1	1	0	0	1					1	2	3	2	100	0	0	20	0	0	0	0	0	0	100	0	0	0	5	100	0	1	3	0=NO	0=NO	0=NO	0	5	100	2
13211	27	1=MARRIED AND/OR LIVING WITH PARTNER	2=PART TIME	7=BACHELOR'S DEGREE(E.G. BA, BS)	2=NOT HISPANIC OR LATINO	1=WHITE ONLY	1.920189924	0=NONE	1									2	1	2	1	60	0	0	12	0	0	0	1	1	1
13221	21	5=SINGLE	1=FULL TIME	4=HIGH SCHOOL GRADUATE OR GED	2=NOT HISPANIC OR LATINO	2=BLACK ONLY	0.933300149	1=AID, SNAP, WIC, FRLUNCH, SOCSEC, SI, OR	1	1	1	1	3	1	0	0	1	1	2	1	2	100	87.5	100	20	7	4	0	0	0	0	100	87.5	100	85.71428571	5	100	6	1	3	0=NO	0=NO	0=NO	85.71428571	5	100	2
13231	41	1=MARRIED AND/OR LIVING WITH PARTNER	1=FULL TIME	9=ADVANCED DEGREE (E.G. MD, PHD, EDD, DVM)	2=NOT HISPANIC OR LATINO	1=WHITE ONLY	4.666500747	0=NONE	1	2	1	1	4	1	1	1	3	3	1	1	1	100	100	100	20	8	4	0	0	0	0	100	100	100	100	100	100	7	20	3	0=NO	0=NO	0=NO	100	100	100	2
13241	30	1=MARRIED AND/OR LIVING WITH PARTNER	2=PART TIME	7=BACHELOR'S DEGREE(E.G. BA, BS)	2=NOT HISPANIC OR LATINO	1=WHITE ONLY	2.799900448	0=NONE	1	2	1	1	4	1	1	1	3	2	1	2	1	100	100	100	20	8	4	0	0	0	0	100	100	100	100	100	100	7	20	3	0=NO	0=NO	0=NO	100	100	100	2
13251	32	1=MARRIED AND/OR LIVING WITH PARTNER	1=FULL TIME	7=BACHELOR'S DEGREE(E.G. BA, BS)	2=NOT HISPANIC OR LATINO	1=WHITE ONLY	6.533101045	0=NONE	1	4	1	1	6	1	0	1	2	2	1	1	1	100	100	100	20	8	4	0	0	0	0	100	100	100	100	100	100	7	20	3	0=NO	0=NO	0=NO	100	100	100	2
13261	24	1=MARRIED AND/OR LIVING WITH PARTNER	3=NOT WORKING BY CHOICE	5=SOME COLLEGE BUT NO DEGREE	9=UNKNOWN	5=MULTI-RACE	1.027158059	1=AID, SNAP, WIC, FRLUNCH, SOCSEC, SI, OR	1	2	1	1	4	1	0	1	2	1	1	3	3	100	100	100	20	8	4	0	0	0	0	100	100	100	85.71428571	95	100	6	19	3	0=NO	0=NO	0=NO	85.71428571	95	100	2
13271	36	1=MARRIED AND/OR LIVING WITH PARTNER	2=PART TIME	7=BACHELOR'S DEGREE(E.G. BA, BS)	2=NOT HISPANIC OR LATINO	1=WHITE ONLY	3.903200625	0=NONE	1	1	1	1	3	1	1	1	3	2	1	2	1	100	100	100	20	8	4	0	0	0	0	100	100	100	100	100	100	7	20	3	0=NO	0=NO	0=NO	100	100	100	2
13291	36								1	1	0	0	1									75	0	0	15	0	0	0	0	1	2	75
13301	31	1=MARRIED AND/OR LIVING WITH PARTNER	1=FULL TIME	9=ADVANCED DEGREE (E.G. MD, PHD, EDD, DVM)	2=NOT HISPANIC OR LATINO	1=WHITE ONLY	2.799900448	0=NONE	1	2	2	1	5	1	1	0	2	3	1	1	1	100	100	100	20	8	4	0	0	0	0	100	100	100	85.71428571	100	100	6	20	3	0=NO	0=NO	0=NO	85.71428571	100	100	2
13311	26	1=MARRIED AND/OR LIVING WITH PARTNER	1=FULL TIME	6=ASSOCIATE'S DEGREE (OCCUPATIONAL, TECHNICAL OR VOCATIONAL PROGRAM)	2=NOT HISPANIC OR LATINO	2=BLACK ONLY	2.213896458	0=NONE	1									1	1	1	2	80	25	0	16	2	0	0	0	0	0	80	25	0	0	5	66.66666667	0	1	2	0=NO	0=NO	0=NO	0	5	66.66666667	2
13321	23				2=NOT HISPANIC OR LATINO	1=WHITE ONLY		0=NONE	1												1	5	0	0	1	0	0	0	0	0	0	5	0	0	0	5	100	0	1	3	0=NO	0=NO	0=NO	0	5	100	2
13331	28				2=NOT HISPANIC OR LATINO	1=WHITE ONLY		0=NONE	1	0	1	0	1								1	65	0	0	13	0	0	0	0	0	0	65	0	0	0	5	100	0	1	3	0=NO	0=NO	0=NO	0	5	100	2
13341	29	1=MARRIED AND/OR LIVING WITH PARTNER	6=STUDENT	7=BACHELOR'S DEGREE(E.G. BA, BS)	2=NOT HISPANIC OR LATINO	1=WHITE ONLY	3.882389481	0=NONE	1	2	1	1	4	1	1	0	2	2	1	3	1	100	100	100	20	8	4	0	0	0	0	100	100	100	100	100	100	7	20	3	0=NO	0=NO	0=NO	100	100	100	2
13351	30	1=MARRIED AND/OR LIVING WITH PARTNER	1=FULL TIME	9=ADVANCED DEGREE (E.G. MD, PHD, EDD, DVM)	2=NOT HISPANIC OR LATINO	1=WHITE ONLY	5.435345274	0=NONE	1	2	1	1	4	1	1	1	3	3	1	1	1	100	100	100	20	8	4	0	0	0	0	100	100	100	100	100	100	7	20	3	0=NO	0=NO	0=NO	100	100	100	2
13361	29	1=MARRIED AND/OR LIVING WITH PARTNER	1=FULL TIME	7=BACHELOR'S DEGREE(E.G. BA, BS)	2=NOT HISPANIC OR LATINO	1=WHITE ONLY	5.288700846	0=NONE	1	1	1	1	3					2	1	1	1	95	50	100	19	4	4	0	0	0	0	95	50	100	0	0	0	0	0	0	0=NO	0=NO	0=NO	0	0	0
13371	29	1=MARRIED AND/OR LIVING WITH PARTNER	3=NOT WORKING BY CHOICE	7=BACHELOR'S DEGREE(E.G. BA, BS)	2=NOT HISPANIC OR LATINO	1=WHITE ONLY	2.84708562	0=NONE	1	1	1	1	3	1	0	0	1	2	1	3	1	100	100	100	20	8	4	0	0	0	0	100	100	100	85.71428571	5	100	6	1	3	0=NO	0=NO	0=NO	85.71428571	5	100	2
13381	33	1=MARRIED AND/OR LIVING WITH PARTNER	1=FULL TIME	7=BACHELOR'S DEGREE(E.G. BA, BS)	2=NOT HISPANIC OR LATINO	1=WHITE ONLY	5.20583053	0=NONE	1	2	1	1	4	1	1	1	3	2	1	1	1	95	87.5	100	19	7	4	0	0	0	0	95	87.5	100	100	25	100	7	5	3	0=NO	0=NO	0=NO	100	25	100	2
13391	34	1=MARRIED AND/OR LIVING WITH PARTNER	1=FULL TIME	5=SOME COLLEGE BUT NO DEGREE	2=NOT HISPANIC OR LATINO	1=WHITE ONLY	2.700985065	0=NONE	1	2	1	2	5	0	0	1	1	1	1	1	1	100	0	100	20	0	4	0	0	0	0	100	0	100	0	5	100	0	1	3	0=NO	0=NO	0=NO	0	5	100	2
13401	26	1=MARRIED AND/OR LIVING WITH PARTNER	1=FULL TIME	4=HIGH SCHOOL GRADUATE OR GED	2=NOT HISPANIC OR LATINO	1=WHITE ONLY	0.872813602	1=AID, SNAP, WIC, FRLUNCH, SOCSEC, SI, OR	1									1	1	1	1	100	87.5	0	20	7	0	0	0	0	0	100	87.5	0	0	0	0	0	0	0	0=NO	0=NO	0=NO	0	0	0
13411	28	1=MARRIED AND/OR LIVING WITH PARTNER	1=FULL TIME	7=BACHELOR'S DEGREE(E.G. BA, BS)	2=NOT HISPANIC OR LATINO	2=BLACK ONLY	2.177700348	0=NONE	1	2	1	1	4					2	1	1	2	100	87.5	100	20	7	4	0	0	0	5	100	87.5	100	0	0	0	0	0	0	0=NO	0=NO	1=YES	0
13421	29	1=MARRIED AND/OR LIVING WITH PARTNER	1=FULL TIME	7=BACHELOR'S DEGREE(E.G. BA, BS)	2=NOT HISPANIC OR LATINO	1=WHITE ONLY	5.288700846	0=NONE	1	1	1	0	2	0	0	1	1	2	1	1	1	85	100	100	17	8	4	0	0	0	0	85	100	100	14.28571429	65	100	1	13	3	0=NO	0=NO	0=NO	14.28571429	65	100	2
13431	25	1=MARRIED AND/OR LIVING WITH PARTNER	1=FULL TIME	7=BACHELOR'S DEGREE(E.G. BA, BS)	2=NOT HISPANIC OR LATINO	1=WHITE ONLY	2.177700348	0=NONE	1	3	1	1	5	1	0	2	3	2	1	1	1	95	100	100	19	8	4	0	0	0	0	95	100	100	100	95	100	7	19	3	0=NO	0=NO	0=NO	100	95	100	2
13441	32				2=NOT HISPANIC OR LATINO	1=WHITE ONLY		0=NONE	1	1	0	0	1								1	5	0	0	1	0	0	0	0	0	0	5	0	0	0	5	100	0	1	3	0=NO	0=NO	0=NO	0	5	100	2
13451	38	1=MARRIED AND/OR LIVING WITH PARTNER	3=NOT WORKING BY CHOICE	8=MASTER'S DEGREE (E.G. MA, MS, MSW, MENG, MBA)	2=NOT HISPANIC OR LATINO	1=WHITE ONLY	5.435345274	0=NONE	1	2	1	0	3	1	1	1	3	3	1	3	1	100	100	0	20	8	0	0	0	0	0	100	100	0	100	100	100	7	20	3	0=NO	0=NO	0=NO	100	100	100	2
13461	32	1=MARRIED AND/OR LIVING WITH PARTNER	1=FULL TIME	9=ADVANCED DEGREE (E.G. MD, PHD, EDD, DVM)	2=NOT HISPANIC OR LATINO	1=WHITE ONLY	5.435345274	0=NONE	1	2	1	0	3					3	1	1	1	100	100	0	20	8	0	0	0	0	0	100	100	0	0	5	100	0	1	3	0=NO	0=NO	0=NO	0	5	100	2
13471	37	1=MARRIED AND/OR LIVING WITH PARTNER	2=PART TIME	5=SOME COLLEGE BUT NO DEGREE	2=NOT HISPANIC OR LATINO	1=WHITE ONLY	2.980922099	1=AID, SNAP, WIC, FRLUNCH, SOCSEC, SI, OR	1	1	0	0	1					1	1	2	1	100	100	0	20	8	0	0	0	0	3	100	100
13481	38	1=MARRIED AND/OR LIVING WITH PARTNER	6=STUDENT	8=MASTER'S DEGREE (E.G. MA, MS, MSW, MENG, MBA)	2=NOT HISPANIC OR LATINO	1=WHITE ONLY		0=NONE	1	2	0	0	2					3	1	3	1	80	0	0	16	0	0	0	0	0	0	80	0	0	0	100	100	0	20	3	0=NO	0=NO	0=NO	0	100	100	2
13491	35	1=MARRIED AND/OR LIVING WITH PARTNER	1=FULL TIME	8=MASTER'S DEGREE (E.G. MA, MS, MSW, MENG, MBA)	2=NOT HISPANIC OR LATINO	1=WHITE ONLY	4.917693343	0=NONE	1	3	1	1	5	1	1	1	3	3	1	1	1	100	100	100	20	8	4	0	0	0	0	100	100	100	85.71428571	100	100	6	20	3	0=NO	0=NO	0=NO	85.71428571	100	100	2
13501	29								1													0	0	0	0	0	0	0	0	1	2	0
13511	31	1=MARRIED AND/OR LIVING WITH PARTNER	1=FULL TIME	6=ASSOCIATE'S DEGREE (OCCUPATIONAL, TECHNICAL OR VOCATIONAL PROGRAM)	2=NOT HISPANIC OR LATINO	2=BLACK ONLY	3.364737551	1=AID, SNAP, WIC, FRLUNCH, SOCSEC, SI, OR	1	4	1	1	6					1	1	1	2	95	100	100	19	8	4	0	0	0	4	95	100	100	0	0	0	0	0	0	0=NO	1=YES	1=YES
13521	34	1=MARRIED AND/OR LIVING WITH PARTNER	1=FULL TIME	7=BACHELOR'S DEGREE(E.G. BA, BS)	2=NOT HISPANIC OR LATINO	1=WHITE ONLY	3.882389481	0=NONE	1	1	0	0	1					2	1	1	1	15	0	0	3	0	0	0	1	1	1
13531	31	1=MARRIED AND/OR LIVING WITH PARTNER	1=FULL TIME	7=BACHELOR'S DEGREE(E.G. BA, BS)	2=NOT HISPANIC OR LATINO	3=ASIAN ONLY	6.533101045	0=NONE	1	1	1	1	3	1	0	1	2	2	1	1	3	60	100	100	12	8	4	0	0	0	0	60	100	100	100	100	100	7	20	3	0=NO	0=NO	0=NO	100	100	100	2
13541	34	1=MARRIED AND/OR LIVING WITH PARTNER	3=NOT WORKING BY CHOICE	7=BACHELOR'S DEGREE(E.G. BA, BS)	2=NOT HISPANIC OR LATINO	1=WHITE ONLY	2.329433689	0=NONE	1	2	1	0	3	1	1	1	3	2	1	3	1	95	100	0	19	8	0	0	0	0	0	95	100	0	100	100	100	7	20	3	0=NO	0=NO	0=NO	100	100	100	2
13551	31	1=MARRIED AND/OR LIVING WITH PARTNER	1=FULL TIME	8=MASTER'S DEGREE (E.G. MA, MS, MSW, MENG, MBA)	2=NOT HISPANIC OR LATINO	1=WHITE ONLY	6.533101045	0=NONE	1	1	0	0	1					3	1	1	1	95	0	0	19	0	0	0	1	1	1
13561	31	1=MARRIED AND/OR LIVING WITH PARTNER	1=FULL TIME	8=MASTER'S DEGREE (E.G. MA, MS, MSW, MENG, MBA)	2=NOT HISPANIC OR LATINO	2=BLACK ONLY	1.027158059	0=NONE	1	1	0	1	2	0	0	1	1	3	1	1	2	100	100	100	20	8	4	0	0	0	0	100	100	100	100	95	100	7	19	3	0=NO	0=NO	0=NO	100	95	100	2
13571	29	1=MARRIED AND/OR LIVING WITH PARTNER	1=FULL TIME	7=BACHELOR'S DEGREE(E.G. BA, BS)	2=NOT HISPANIC OR LATINO	1=WHITE ONLY	6.533101045	0=NONE	1	2	1	1	4	1	0	1	2	2	1	1	1	100	100	100	20	8	4	0	0	0	0	100	100	100	100	100	100	7	20	3	0=NO	0=NO	0=NO	100	100	100	2
13581	34	1=MARRIED AND/OR LIVING WITH PARTNER	1=FULL TIME	9=ADVANCED DEGREE (E.G. MD, PHD, EDD, DVM)	2=NOT HISPANIC OR LATINO	1=WHITE ONLY	5.435345274	0=NONE	1	1	1	1	3	1	0	1	2	3	1	1	1	100	100	100	20	8	4	0	0	0	0	100	100	100	100	5	100	7	1	3	0=NO	0=NO	0=NO	100	5	100	2
13591	36	1=MARRIED AND/OR LIVING WITH PARTNER	1=FULL TIME	6=ASSOCIATE'S DEGREE (OCCUPATIONAL, TECHNICAL OR VOCATIONAL PROGRAM)	2=NOT HISPANIC OR LATINO	1=WHITE ONLY	6.533101045	0=NONE	1	2	1	0	3					1	1	1	1	100	100	0	20	8	0	0	0	0	4	100	100	0	0	0	0	0	0	0	0=NO	1=YES	1=YES
13601	31	1=MARRIED AND/OR LIVING WITH PARTNER	3=NOT WORKING BY CHOICE	8=MASTER'S DEGREE (E.G. MA, MS, MSW, MENG, MBA)	2=NOT HISPANIC OR LATINO	1=WHITE ONLY	3.882389481	0=NONE	1	2	1	1	4	1	2	1	4	3	1	3	1	100	100	0	20	8	0	0	0	0	0	100	100	0	100	95	100	7	19	3	0=NO	0=NO	0=NO	100	95	100	2
13611	21								1	1	0	0	1									60	0	0	12	0	0	0	0	1	2	60
13621	30	1=MARRIED AND/OR LIVING WITH PARTNER	1=FULL TIME	8=MASTER'S DEGREE (E.G. MA, MS, MSW, MENG, MBA)	2=NOT HISPANIC OR LATINO	1=WHITE ONLY	5.435345274	0=NONE	1	1	2	2	5	1	2	1	4	3	1	1	1	100	100	100	20	8	4	0	0	0	0	100	100	100	100	100	100	7	20	3	0=NO	0=NO	0=NO	100	100	100	2
13631	40								1													0	0	0	0	0	0	0	0	1	2	0
13641	33	1=MARRIED AND/OR LIVING WITH PARTNER	5=NOT WORKING--UNABLE TO FIND EMPLOYMENT	9=ADVANCED DEGREE (E.G. MD, PHD, EDD, DVM)	2=NOT HISPANIC OR LATINO	3=ASIAN ONLY	3.422100548	0=NONE	1	1	2	1	4	1	1	1	3	3	1	3	3	100	100	100	20	8	4	0	0	0	0	100	100	100	100	100	100	7	20	3	0=NO	0=NO	0=NO	100	100	100	2
13651	32				2=NOT HISPANIC OR LATINO	1=WHITE ONLY		0=NONE	1												1	5	0	0	1	0	0	0	0	0	0	5	0	0	100	5	100	7	1	3	0=NO	0=NO	0=NO	100	5	100	2
13661	41	1=MARRIED AND/OR LIVING WITH PARTNER	1=FULL TIME	7=BACHELOR'S DEGREE(E.G. BA, BS)	2=NOT HISPANIC OR LATINO	1=WHITE ONLY	5.435345274	0=NONE	1	1	1	1	3					2	1	1	1	100	100	100	20	8	4	0	0	0	0	100	100	100	100	95	100	7	19	3	0=NO	0=NO	0=NO	100	95	100	2
13671	30								1													0	0	0	0	0	0	0	1	1	1
13681	31	1=MARRIED AND/OR LIVING WITH PARTNER	1=FULL TIME	4=HIGH SCHOOL GRADUATE OR GED	2=NOT HISPANIC OR LATINO	1=WHITE ONLY	1.252783964	1=AID, SNAP, WIC, FRLUNCH, SOCSEC, SI, OR	1	1	0	0	1					1	1	1	1	50	0	0	10	0	0	0	0	0	4	50	0	0
13691	30	1=MARRIED AND/OR LIVING WITH PARTNER	6=STUDENT	8=MASTER'S DEGREE (E.G. MA, MS, MSW, MENG, MBA)	2=NOT HISPANIC OR LATINO	3=ASIAN ONLY	1.391096979	1=AID, SNAP, WIC, FRLUNCH, SOCSEC, SI, OR	1	1	1	1	3	1	1	1	3	3	1	3	3	100	100	100	20	8	4	0	0	0	0	100	100	100	100	100	100	7	20	3	0=NO	0=NO	0=NO	100	100	100	2
13701	28	1=MARRIED AND/OR LIVING WITH PARTNER	1=FULL TIME	8=MASTER'S DEGREE (E.G. MA, MS, MSW, MENG, MBA)	2=NOT HISPANIC OR LATINO	5=MULTI-RACE	5.288700846	0=NONE	1	2	1	1	4	0	1	1	2	3	1	1	3	100	100	100	20	8	4	0	0	0	0	100	100	100	0	100	100	0	20	3	0=NO	0=NO	0=NO	0	100	100	2
13711	31	1=MARRIED AND/OR LIVING WITH PARTNER	1=FULL TIME	9=ADVANCED DEGREE (E.G. MD, PHD, EDD, DVM)	2=NOT HISPANIC OR LATINO	1=WHITE ONLY	6.533101045	0=NONE	1	1	1	1	3					3	1	1	1	100	100	0	20	8	0	0	0	0	0	100	100	0	0	65	100	0	13	3	0=NO	0=NO	0=NO	0	65	100	2
13721	33	1=MARRIED AND/OR LIVING WITH PARTNER	1=FULL TIME	7=BACHELOR'S DEGREE(E.G. BA, BS)	2=NOT HISPANIC OR LATINO	1=WHITE ONLY	4.314063848	0=NONE	1	1	1	1	3					2	1	1	1	100	100	100	20	8	4	0	0	0	0	100	100	100	85.71428571	0	0	6	0	0	0=NO	0=NO	0=NO	85.71428571	0	0	2
13731	28	1=MARRIED AND/OR LIVING WITH PARTNER	1=FULL TIME	8=MASTER'S DEGREE (E.G. MA, MS, MSW, MENG, MBA)	2=NOT HISPANIC OR LATINO	1=WHITE ONLY	4.666500747	0=NONE	1	1	0	0	1					3	1	1	1	100	0	0	20	0	0	0	0	1	2	100
13741	34								1													0	0	0	0	0	0	0	1	1	1
13751	34				2=NOT HISPANIC OR LATINO	2=BLACK ONLY		0=NONE	1					1	1	1	3				2	5	0	0	1	0	0	0	0	0	0	5	0	0	100	100	100	7	20	3	0=NO	0=NO	0=NO	100	100	100	2
13761	32								1	1	0	0	1									65	0	0	13	0	0	0	0	1	2	65
13771	27	1=MARRIED AND/OR LIVING WITH PARTNER	1=FULL TIME	8=MASTER'S DEGREE (E.G. MA, MS, MSW, MENG, MBA)	2=NOT HISPANIC OR LATINO	1=WHITE ONLY	0.933300149	0=NONE	1	1	1	1	3	0	1	1	2	3	1	1	1	100	100	100	20	8	4	0	0	0	0	100	100	100	100	100	100	7	20	3	0=NO	0=NO	0=NO	100	100	100	2
13781	22				2=NOT HISPANIC OR LATINO	1=WHITE ONLY		0=NONE	1												1	30	87.5	0	6	7	0	0	0	0	0	30	87.5	0	0	20	100	0	4	3	0=NO	0=NO	0=NO	0	20	100	2
13791	29	1=MARRIED AND/OR LIVING WITH PARTNER	1=FULL TIME	5=SOME COLLEGE BUT NO DEGREE	1=HISPANIC OR LATINO	6=OTHER ONLY	1.438021283	1=AID, SNAP, WIC, FRLUNCH, SOCSEC, SI, OR	1	0	1	1	2	0	1	1	2	1	1	1	3	70	100	100	14	8	4	0	0	0	0	70	100	100	100	100	100	7	20	3	0=NO	0=NO	0=NO	100	100	100	2
13801	25	5=SINGLE	4=NOT WORKING DUE TO PREGNANCY COMPLICATIONS	4=HIGH SCHOOL GRADUATE OR GED	2=NOT HISPANIC OR LATINO	1=WHITE ONLY	0.616294835	1=AID, SNAP, WIC, FRLUNCH, SOCSEC, SI, OR	1	1	1	1	3					1	2	3	1	100	100	100	20	8	4	0	0	0	4	100	100	100	0	0	0	0	0	0	0=NO	1=YES	1=YES
13811	19	5=SINGLE	6=STUDENT	4=HIGH SCHOOL GRADUATE OR GED	2=NOT HISPANIC OR LATINO	2=BLACK ONLY	0.502445234	1=AID, SNAP, WIC, FRLUNCH, SOCSEC, SI, OR	1	1	0	0	1					1	2	3	2	100	100	0	20	8	0	0	0	0	5	100	100	0	0	0	0	0	0	0	0=NO	0=NO	1=YES	0
13821	32					1=WHITE ONLY		0=NONE	1												1	5	0	0	1	0	0	0	0	0	3	5	0
13841	37	1=MARRIED AND/OR LIVING WITH PARTNER	1=FULL TIME	7=BACHELOR'S DEGREE(E.G. BA, BS)	2=NOT HISPANIC OR LATINO	1=WHITE ONLY	3.882389481	0=NONE	1	1	1	1	3	0	1	1	2	2	1	1	1	100	100	100	20	8	4	0	0	0	0	100	100	100	0	100	100	0	20	3	0=NO	0=NO	0=NO	0	100	100	2
13851	24	1=MARRIED AND/OR LIVING WITH PARTNER	1=FULL TIME	7=BACHELOR'S DEGREE(E.G. BA, BS)	2=NOT HISPANIC OR LATINO	1=WHITE ONLY	2.177700348	1=AID, SNAP, WIC, FRLUNCH, SOCSEC, SI, OR	1	1	1	0	2					2	1	1	1	80	100	0	16	8	0	0	0	0	0	80	100	0	28.57142857	0	66.66666667	2	0	2	0=NO	0=NO	0=NO	28.57142857	0	66.66666667	2
13861	28	1=MARRIED AND/OR LIVING WITH PARTNER	1=FULL TIME	8=MASTER'S DEGREE (E.G. MA, MS, MSW, MENG, MBA)	2=NOT HISPANIC OR LATINO	1=WHITE ONLY	5.592841163	0=NONE	1	1	1	1	3	1	1	1	3	3	1	1	1	100	100	100	20	8	4	0	0	0	0	100	100	100	100	100	100	7	20	3	0=NO	0=NO	0=NO	100	100	100	2
13871	24	1=MARRIED AND/OR LIVING WITH PARTNER	3=NOT WORKING BY CHOICE	5=SOME COLLEGE BUT NO DEGREE	2=NOT HISPANIC OR LATINO	1=WHITE ONLY	4.666500747	0=NONE	1	1	0	1	2	1	0	1	2	1	1	3	1	95	100	100	19	8	4	0	0	0	0	95	100	100	100	65	100	7	13	3	0=NO	0=NO	0=NO	100	65	100	2
13881	26				1=HISPANIC OR LATINO			0=NONE	1	1	0	0	1									5	0	0	1	0	0	0	0	0	3	5	0
13891	29	1=MARRIED AND/OR LIVING WITH PARTNER	2=PART TIME	7=BACHELOR'S DEGREE(E.G. BA, BS)	2=NOT HISPANIC OR LATINO	1=WHITE ONLY	6.533101045	0=NONE	1	1	1	1	3	1	1	1	3	2	1	2	1	100	100	100	20	8	4	0	0	0	0	100	100	100	100	100	100	7	20	3	0=NO	0=NO	0=NO	100	100	100	2
13901	34	1=MARRIED AND/OR LIVING WITH PARTNER	1=FULL TIME	9=ADVANCED DEGREE (E.G. MD, PHD, EDD, DVM)	2=NOT HISPANIC OR LATINO	1=WHITE ONLY	2.799900448	0=NONE	1	1	0	1	2					3	1	1	1	70	0	100	14	0	4	0	0	0	0	70	0	100	0	0	0	0	0	0	0=NO	0=NO	0=NO	0	0	0	2
13911	28	1=MARRIED AND/OR LIVING WITH PARTNER	2=PART TIME	8=MASTER'S DEGREE (E.G. MA, MS, MSW, MENG, MBA)	2=NOT HISPANIC OR LATINO	1=WHITE ONLY	4.666500747	0=NONE	1	2	0	0	2					3	1	2	1	55	0	0	11	0	0	0	0	0	0	55	0	0	0	25	100	0	5	3	0=NO	0=NO	0=NO	0	25	100	2
13921	37	1=MARRIED AND/OR LIVING WITH PARTNER	1=FULL TIME	6=ASSOCIATE'S DEGREE (OCCUPATIONAL, TECHNICAL OR VOCATIONAL PROGRAM)	2=NOT HISPANIC OR LATINO	3=ASIAN ONLY	6.533101045	0=NONE	1	3	0	1	4					1	1	1	3	100	0	100	20	0	4	0	0	0	0	100	0	100	0	20	100	0	4	3	0=NO	0=NO	0=NO	0	20	100	2
13931	35	1=MARRIED AND/OR LIVING WITH PARTNER	1=FULL TIME	8=MASTER'S DEGREE (E.G. MA, MS, MSW, MENG, MBA)	1=HISPANIC OR LATINO	1=WHITE ONLY	4.044300647	0=NONE	1	1	1	1	3	0	1	1	2	3	1	1	1	100	100	100	20	8	4	0	0	0	0	100	100	100	100	100	100	7	20	3	0=NO	0=NO	0=NO	100	100	100	2
13941	34	1=MARRIED AND/OR LIVING WITH PARTNER	3=NOT WORKING BY CHOICE	4=HIGH SCHOOL GRADUATE OR GED	2=NOT HISPANIC OR LATINO	1=WHITE ONLY	2.799900448	0=NONE	1	1	1	1	3					1	1	3	1	100	87.5	100	20	7	4	0	0	0	3	100	87.5
13951	27				1=HISPANIC OR LATINO	6=OTHER ONLY		0=NONE	1												3	5	0	0	1	0	0	0	0	0	0	5	0	0	0	95	100	0	19	3	0=NO	0=NO	0=NO	0	95	100	2
13961	34	1=MARRIED AND/OR LIVING WITH PARTNER	1=FULL TIME	8=MASTER'S DEGREE (E.G. MA, MS, MSW, MENG, MBA)	2=NOT HISPANIC OR LATINO	1=WHITE ONLY	3.882389481	0=NONE	1	1	1	1	3	1	1	1	3	3	1	1	1	100	100	100	20	8	4	0	0	0	0	100	100	100	100	100	100	7	20	3	0=NO	0=NO	0=NO	100	100	100	2
13971	29	1=MARRIED AND/OR LIVING WITH PARTNER	1=FULL TIME	7=BACHELOR'S DEGREE(E.G. BA, BS)	2=NOT HISPANIC OR LATINO	1=WHITE ONLY	2.799900448	0=NONE	1	2	1	1	4	1	1	1	3	2	1	1	1	100	100	100	20	8	4	0	0	0	0	100	100	100	100	100	100	7	20	3	0=NO	0=NO	0=NO	100	100	100	2
13981	27	1=MARRIED AND/OR LIVING WITH PARTNER	3=NOT WORKING BY CHOICE	7=BACHELOR'S DEGREE(E.G. BA, BS)	1=HISPANIC OR LATINO	1=WHITE ONLY	1.848884506	1=AID, SNAP, WIC, FRLUNCH, SOCSEC, SI, OR	1	1	1	1	3	1	0	0	1	2	1	3	1	100	100	100	20	8	4	0	0	0	0	100	100	100	100	20	100	7	4	3	0=NO	0=NO	0=NO	100	20	100	2
13991	29	1=MARRIED AND/OR LIVING WITH PARTNER	1=FULL TIME	5=SOME COLLEGE BUT NO DEGREE	2=NOT HISPANIC OR LATINO	2=BLACK ONLY	1.811781758	0=NONE	1	1	0	0	1					1	1	1	2	100	100	0	20	8	0	0	0	0	5	100	100	0	0	0	0	0	0	0	0=NO	0=NO	1=YES	0
14001	33	1=MARRIED AND/OR LIVING WITH PARTNER	1=FULL TIME	8=MASTER'S DEGREE (E.G. MA, MS, MSW, MENG, MBA)	2=NOT HISPANIC OR LATINO	3=ASIAN ONLY	4.314063848	0=NONE	1	2	0	1	3	1	1	1	3	3	1	1	3	75	0	100	15	0	4	0	0	0	0	75	0	100	0	50	100	0	10	3	0=NO	0=NO	0=NO	0	50	100	2
14011	29	1=MARRIED AND/OR LIVING WITH PARTNER	1=FULL TIME	7=BACHELOR'S DEGREE(E.G. BA, BS)	2=NOT HISPANIC OR LATINO	5=MULTI-RACE	6.533101045	0=NONE	1	1	1	1	3	1	1	0	2	2	1	1	3	100	100	100	20	8	4	0	0	0	0	100	100	100	100	100	100	7	20	3	0=NO	0=NO	0=NO	100	100	100	2
14021	28	1=MARRIED AND/OR LIVING WITH PARTNER	1=FULL TIME	9=ADVANCED DEGREE (E.G. MD, PHD, EDD, DVM)	2=NOT HISPANIC OR LATINO	1=WHITE ONLY	2.84708562	0=NONE	1	1	1	0	2	1	0	1	2	3	1	1	1	100	100	0	20	8	0	0	0	0	0	100	100	0	100	75	100	7	15	3	0=NO	0=NO	0=NO	100	75	100	2
14041	24					1=WHITE ONLY		0=NONE	1												1	5	0	0	1	0	0	0	0	1	2	5
14051	40	1=MARRIED AND/OR LIVING WITH PARTNER	2=PART TIME	9=ADVANCED DEGREE (E.G. MD, PHD, EDD, DVM)	2=NOT HISPANIC OR LATINO	3=ASIAN ONLY	6.347095448	0=NONE	1	1	1	1	3	1	1	1	3	3	1	2	3	100	100	100	20	8	4	0	0	0	0	100	100	100	100	100	100	7	20	3	0=NO	0=NO	0=NO	100	100	100	2
14061	31	1=MARRIED AND/OR LIVING WITH PARTNER	1=FULL TIME	9=ADVANCED DEGREE (E.G. MD, PHD, EDD, DVM)	2=NOT HISPANIC OR LATINO	1=WHITE ONLY	6.533101045	0=NONE	1	1	1	1	3	1	1	1	3	3	1	1	1	100	100	100	20	8	4	0	0	0	0	100	100	100	100	100	100	7	20	3	0=NO	0=NO	0=NO	100	100	100	2
14071	35	5=SINGLE	4=NOT WORKING DUE TO PREGNANCY COMPLICATIONS	3=SOME HIGH SCHOOL	9=UNKNOWN	2=BLACK ONLY	0.391512019	1=AID, SNAP, WIC, FRLUNCH, SOCSEC, SI, OR	1									1	2	3	2	65	0	100	13	0	4	0	0	0	0	65	0	100	0	20	100	0	4	3	0=NO	0=NO	0=NO	0	20	100	2
14081	39	1=MARRIED AND/OR LIVING WITH PARTNER	1=FULL TIME	7=BACHELOR'S DEGREE(E.G. BA, BS)	2=NOT HISPANIC OR LATINO	1=WHITE ONLY	6.533101045	0=NONE	1	1	1	1	3	1	1	1	3	2	1	1	1	100	100	100	20	8	4	0	0	0	0	100	100	100	100	100	100	7	20	3	0=NO	0=NO	0=NO	100	100	100	2
14091	37	1=MARRIED AND/OR LIVING WITH PARTNER	1=FULL TIME	7=BACHELOR'S DEGREE(E.G. BA, BS)	2=NOT HISPANIC OR LATINO	1=WHITE ONLY	5.435345274	0=NONE	2	2	1	1	4	0	0	1	1	2	1	1	1	100	100	100	20	8	4	0	0	0	0	100	100	100	100	5	100	7	1	3	0=NO	0=NO	0=NO	100	5	100	2
14101	33								2	1	0	0	1									10	0	0	2	0	0	0	0	1	2	10
14111	23								2													0	0	0	0	0	0	0	1	1	1
14121	33								2													0	0	0	0	0	0	0	1	1	1
14131	33					2=BLACK ONLY		0=NONE	2												2	5	0	0	1	0	0	0	0	0	3	5	0
14141	41	1=MARRIED AND/OR LIVING WITH PARTNER	1=FULL TIME	9=ADVANCED DEGREE (E.G. MD, PHD, EDD, DVM)	2=NOT HISPANIC OR LATINO	1=WHITE ONLY	3.109913219	0=NONE	2	1	0	1	2	0	0	1	1	3	1	1	1	70	0	100	14	0	4	0	0	0	0	70	0	100	0	5	100	0	1	3	0=NO	0=NO	0=NO	0	5	100	2
14151	36	1=MARRIED AND/OR LIVING WITH PARTNER	1=FULL TIME	8=MASTER'S DEGREE (E.G. MA, MS, MSW, MENG, MBA)	2=NOT HISPANIC OR LATINO	1=WHITE ONLY	4.917693343	0=NONE	2	1	1	1	3					3	1	1	1	100	87.5	100	20	7	4	0	0	0	0	100	87.5	100	0	0	0	0	0	0	0=NO	0=NO	0=NO	0	0	0
14161	30	1=MARRIED AND/OR LIVING WITH PARTNER	6=STUDENT	8=MASTER'S DEGREE (E.G. MA, MS, MSW, MENG, MBA)	2=NOT HISPANIC OR LATINO	1=WHITE ONLY	2.329433689	0=NONE	2	1	1	0	2	0	1	1	2	3	1	3	1	40	100	0	8	8	0	0	0	0	0	40	100	0	100	100	100	7	20	3	0=NO	0=NO	0=NO	100	100	100	2
14171	31	1=MARRIED AND/OR LIVING WITH PARTNER	2=PART TIME	8=MASTER'S DEGREE (E.G. MA, MS, MSW, MENG, MBA)	2=NOT HISPANIC OR LATINO	1=WHITE ONLY	1.555500249	0=NONE	2	1	1	1	3	1	1	2	4	3	1	2	1	100	100	75	20	8	3	0	0	0	0	100	100	75	100	100	100	7	20	3	0=NO	0=NO	0=NO	100	100	100	2
14181	25	1=MARRIED AND/OR LIVING WITH PARTNER	6=STUDENT	5=SOME COLLEGE BUT NO DEGREE	1=HISPANIC OR LATINO	4=AMERICAN INDIAN OR NATIVE HAWAIIAN ONLY	1.438021283	1=AID, SNAP, WIC, FRLUNCH, SOCSEC, SI, OR	2					0	0	1	1	1	1	3	3	35	50	75	7	4	3	0	0	0	0	35	50	75	0	5	100	0	1	3	0=NO	0=NO	0=NO	0	5	100	2
14191	31	1=MARRIED AND/OR LIVING WITH PARTNER	2=PART TIME	8=MASTER'S DEGREE (E.G. MA, MS, MSW, MENG, MBA)	2=NOT HISPANIC OR LATINO	1=WHITE ONLY	2.329433689	0=NONE	2	1	1	1	3	1	0	1	2	3	1	2	1	100	100	100	20	8	4	0	0	0	0	100	100	100	100	100	100	7	20	3	0=NO	0=NO	0=NO	100	100	100	2
14201	30					2=BLACK ONLY		0=NONE	2	1	0	0	1								2	5	0	0	1	0	0	0	0	1	2	5
14211	34	1=MARRIED AND/OR LIVING WITH PARTNER	1=FULL TIME	9=ADVANCED DEGREE (E.G. MD, PHD, EDD, DVM)	2=NOT HISPANIC OR LATINO	1=WHITE ONLY	4.400041412	0=NONE	2	1	1	0	2					3	1	1	1	100	100	0	20	8	0	0	0	0	3	100	100
14221	28	1=MARRIED AND/OR LIVING WITH PARTNER	1=FULL TIME	9=ADVANCED DEGREE (E.G. MD, PHD, EDD, DVM)	2=NOT HISPANIC OR LATINO	3=ASIAN ONLY	5.910900946	0=NONE	2	1	1	1	3	1	1	1	3	3	1	1	3	100	100	100	20	8	4	0	0	0	0	100	100	100	100	100	100	7	20	3	0=NO	0=NO	0=NO	100	100	100	2
14231	23	5=SINGLE	2=PART TIME	4=HIGH SCHOOL GRADUATE OR GED	1=HISPANIC OR LATINO	6=OTHER ONLY	1.555500249	0=NONE	2					0	1	1	2	1	2	2	3	20	0	0	4	0	0	0	0	0	0	20	0	0	0	90	100	0	18	3	0=NO	0=NO	0=NO	0	90	100	2
14241	19	1=MARRIED AND/OR LIVING WITH PARTNER	1=FULL TIME	4=HIGH SCHOOL GRADUATE OR GED	1=HISPANIC OR LATINO	6=OTHER ONLY	1.555500249	1=AID, SNAP, WIC, FRLUNCH, SOCSEC, SI, OR	2	1	1	0	2	0	2	1	3	1	1	1	3	100	100	0	20	8	0	0	0	0	0	100	100	0	0	100	100	0	20	3	0=NO	0=NO	0=NO	0	100	100	2
14251	37	1=MARRIED AND/OR LIVING WITH PARTNER	4=NOT WORKING DUE TO PREGNANCY COMPLICATIONS	6=ASSOCIATE'S DEGREE (OCCUPATIONAL, TECHNICAL OR VOCATIONAL PROGRAM)	2=NOT HISPANIC OR LATINO	1=WHITE ONLY	1.403180543	1=AID, SNAP, WIC, FRLUNCH, SOCSEC, SI, OR	2	1	0	0	1	0	1	1	2	1	1	3	1	100	100	100	20	8	4	0	0	0	0	100	100	100	100	100	100	7	20	3	0=NO	0=NO	0=NO	100	100	100	2
14261	31	1=MARRIED AND/OR LIVING WITH PARTNER	1=FULL TIME	8=MASTER'S DEGREE (E.G. MA, MS, MSW, MENG, MBA)	2=NOT HISPANIC OR LATINO	5=MULTI-RACE	5.288700846	0=NONE	2					1	1	1	3	3	1	1	3	100	100	100	20	8	4	0	0	0	0	100	100	100	100	100	100	7	20	3	0=NO	0=NO	0=NO	100	100	100	2
14271	33	1=MARRIED AND/OR LIVING WITH PARTNER	1=FULL TIME	9=ADVANCED DEGREE (E.G. MD, PHD, EDD, DVM)	2=NOT HISPANIC OR LATINO	1=WHITE ONLY	4.917693343	0=NONE	2	1	1	1	3	1	1	1	3	3	1	1	1	45	100	0	9	8	0	0	0	0	0	45	100	0	100	100	100	7	20	3	0=NO	0=NO	0=NO	100	100	100	2
14281	22	5=SINGLE	6=STUDENT	6=ASSOCIATE'S DEGREE (OCCUPATIONAL, TECHNICAL OR VOCATIONAL PROGRAM)	2=NOT HISPANIC OR LATINO	2=BLACK ONLY	0.906727921	1=AID, SNAP, WIC, FRLUNCH, SOCSEC, SI, OR	2	0	1	1	2	0	0	2	2	1	2	3	2	40	100	100	8	8	4	0	0	0	0	40	100	100	100	30	100	7	6	3	0=NO	0=NO	0=NO	100	30	100	2
14291	31				2=NOT HISPANIC OR LATINO	3=ASIAN ONLY		0=NONE	2	1	0	0	1								3	70	0	0	14	0	0	0	0	0	0	70	0	0	0	0	0	0	0	0	0=NO	0=NO	0=NO	0	0	0	2
14301	27	1=MARRIED AND/OR LIVING WITH PARTNER	1=FULL TIME	7=BACHELOR'S DEGREE(E.G. BA, BS)	2=NOT HISPANIC OR LATINO	1=WHITE ONLY	2.84708562	0=NONE	2	1	1	1	3	0	0	1	1	2	1	1	1	100	100	100	20	8	4	0	0	0	0	100	100	100	0	5	100	0	1	3	0=NO	0=NO	0=NO	0	5	100	2
14311	24				1=HISPANIC OR LATINO	2=BLACK ONLY		0=NONE	2					0	0	1	1				2	35	0	0	7	0	0	0	0	0	0	35	0	0	0	5	100	0	1	3	0=NO	0=NO	0=NO	0	5	100	2
14321	32	1=MARRIED AND/OR LIVING WITH PARTNER	3=NOT WORKING BY CHOICE	7=BACHELOR'S DEGREE(E.G. BA, BS)	2=NOT HISPANIC OR LATINO	1=WHITE ONLY	3.665817128	0=NONE	2	1	1	1	3	1	1	1	3	2	1	3	1	100	100	100	20	8	4	0	0	0	0	100	100	100	100	95	100	7	19	3	0=NO	0=NO	0=NO	100	95	100	2
14331	36	1=MARRIED AND/OR LIVING WITH PARTNER	1=FULL TIME	8=MASTER'S DEGREE (E.G. MA, MS, MSW, MENG, MBA)	2=NOT HISPANIC OR LATINO	1=WHITE ONLY	5.288700846	0=NONE	2	1	0	0	1					3	1	1	1	65	0	0	13	0	0	0	1	1	1
14341	27	1=MARRIED AND/OR LIVING WITH PARTNER	1=FULL TIME	5=SOME COLLEGE BUT NO DEGREE	2=NOT HISPANIC OR LATINO	1=WHITE ONLY	4.044300647	0=NONE	2	0	1	0	1					1	1	1	1	95	87.5	0	19	7	0	0	0	0	3	95	87.5
14351	31	1=MARRIED AND/OR LIVING WITH PARTNER	2=PART TIME	8=MASTER'S DEGREE (E.G. MA, MS, MSW, MENG, MBA)	2=NOT HISPANIC OR LATINO	5=MULTI-RACE	2.84708562	0=NONE	2	1	1	1	3	1	1	1	3	3	1	2	3	100	100	100	20	8	4	0	0	0	0	100	100	100	100	100	100	7	20	3	0=NO	0=NO	0=NO	100	100	100	2
14361	24				2=NOT HISPANIC OR LATINO	1=WHITE ONLY		0=NONE	2	1	0	0	1								1	5	0	0	1	0	0	0	0	0	3	5	0
14371	25				1=HISPANIC OR LATINO	1=WHITE ONLY		0=NONE	2												1	5	0	0	1	0	0	0	0	0	3	5	0
14381	38	1=MARRIED AND/OR LIVING WITH PARTNER	3=NOT WORKING BY CHOICE	8=MASTER'S DEGREE (E.G. MA, MS, MSW, MENG, MBA)	2=NOT HISPANIC OR LATINO	1=WHITE ONLY	4.314063848	0=NONE	2	1	1	1	3	1	1	1	3	3	1	3	1	55	100	100	11	8	4	0	0	0	0	55	100	100	100	100	100	7	20	3	0=NO	0=NO	0=NO	100	100	100	2
14391	34	1=MARRIED AND/OR LIVING WITH PARTNER	1=FULL TIME	8=MASTER'S DEGREE (E.G. MA, MS, MSW, MENG, MBA)	2=NOT HISPANIC OR LATINO	1=WHITE ONLY	4.917693343	0=NONE	2	1	1	1	3	1	1	1	3	3	1	1	1	100	100	100	20	8	4	0	0	0	0	100	100	100	100	100	100	7	20	3	0=NO	0=NO	0=NO	100	100	100	2
14401	28	1=MARRIED AND/OR LIVING WITH PARTNER	1=FULL TIME	7=BACHELOR'S DEGREE(E.G. BA, BS)	2=NOT HISPANIC OR LATINO	1=WHITE ONLY	5.910900946	0=NONE	2	0	0	1	1					2	1	1	1	100	100	100	20	8	4	0	0	0	0	100	100	100	0	0	0	0	0	0	0=NO	0=NO	0=NO	0	0	0	2
14411	34	1=MARRIED AND/OR LIVING WITH PARTNER	1=FULL TIME	5=SOME COLLEGE BUT NO DEGREE	2=NOT HISPANIC OR LATINO	1=WHITE ONLY	4.666500747	0=NONE	2	1	1	1	3	1	1	1	3	1	1	1	1	100	100	100	20	8	4	0	0	0	0	100	100	100	100	100	100	7	20	3	0=NO	0=NO	0=NO	100	100	100	2
14421	38	1=MARRIED AND/OR LIVING WITH PARTNER	3=NOT WORKING BY CHOICE	9=ADVANCED DEGREE (E.G. MD, PHD, EDD, DVM)	2=NOT HISPANIC OR LATINO	1=WHITE ONLY	5.435345274	0=NONE	2	1	1	0	2					3	1	3	1	40	100	100	8	8	4	0	0	0	0	40	100	100	0	40	100	0	8	3	0=NO	0=NO	0=NO	0	40	100	2
14431	30	1=MARRIED AND/OR LIVING WITH PARTNER	2=PART TIME	8=MASTER'S DEGREE (E.G. MA, MS, MSW, MENG, MBA)	2=NOT HISPANIC OR LATINO	1=WHITE ONLY	3.422100548	0=NONE	2	1	1	1	3	1	1	1	3	3	1	2	1	100	100	100	20	8	4	0	0	0	0	100	100	100	100	100	100	7	20	3	0=NO	0=NO	0=NO	100	100	100	2
14441	24					2=BLACK ONLY		0=NONE	2												2	5	0	0	1	0	0	0	0	0	3	5	0
14451	33	1=MARRIED AND/OR LIVING WITH PARTNER	2=PART TIME	8=MASTER'S DEGREE (E.G. MA, MS, MSW, MENG, MBA)	2=NOT HISPANIC OR LATINO	1=WHITE ONLY	4.044300647	0=NONE	2	1	1	1	3	1	1	1	3	3	1	2	1	100	100	100	20	8	4	0	0	0	0	100	100	100	100	70	100	7	14	3	0=NO	0=NO	0=NO	100	70	100	2
14461	38	1=MARRIED AND/OR LIVING WITH PARTNER	1=FULL TIME	9=ADVANCED DEGREE (E.G. MD, PHD, EDD, DVM)	1=HISPANIC OR LATINO	1=WHITE ONLY	4.314063848	0=NONE	2	1	1	1	3	1	1	1	3	3	1	1	1	100	100	0	20	8	0	0	0	0	0	100	100	0	0	20	100	0	4	3	0=NO	0=NO	0=NO	0	20	100	2
14471	36	1=MARRIED AND/OR LIVING WITH PARTNER	1=FULL TIME	9=ADVANCED DEGREE (E.G. MD, PHD, EDD, DVM)	2=NOT HISPANIC OR LATINO	1=WHITE ONLY	4.314063848	0=NONE	2	1	0	1	2					3	1	1	1	45	0	0	9	0	0	0	0	0	6	45	0	0	0	0	0	0	0	0	0=NO	0=NO	0=NO	0	0
14481	18								2													0	0	0	0	0	0	0	0	1	2	0
14491	22	1=MARRIED AND/OR LIVING WITH PARTNER	6=STUDENT	5=SOME COLLEGE BUT NO DEGREE	2=NOT HISPANIC OR LATINO	5=MULTI-RACE	1.85811802	1=AID, SNAP, WIC, FRLUNCH, SOCSEC, SI, OR	2	0	0	1	1	0	0	1	1	1	1	3	3	10	0	100	2	0	4	0	0	0	0	10	0	100	0	20	100	0	4	3	0=NO	0=NO	0=NO	0	20	100	2
14501	29				2=NOT HISPANIC OR LATINO	1=WHITE ONLY		0=NONE	2												1	5	0	0	1	0	0	0	1	1	1
14511	29	1=MARRIED AND/OR LIVING WITH PARTNER	1=FULL TIME	9=ADVANCED DEGREE (E.G. MD, PHD, EDD, DVM)	2=NOT HISPANIC OR LATINO	1=WHITE ONLY	6.533101045	0=NONE	2	1	1	1	3	1	1	1	3	3	1	1	1	70	100	100	14	8	4	0	0	0	0	70	100	100	100	100	100	7	20	3	0=NO	0=NO	0=NO	100	100	100	2
14521	34	1=MARRIED AND/OR LIVING WITH PARTNER	1=FULL TIME	7=BACHELOR'S DEGREE(E.G. BA, BS)	2=NOT HISPANIC OR LATINO	1=WHITE ONLY	2.25974773	1=AID, SNAP, WIC, FRLUNCH, SOCSEC, SI, OR	2	1	0	0	1					2	1	1	1	85	25	100	17	2	4	0	0	0	0	85	25	100	71.42857143	0	0	5	0	0	0=NO	0=NO	0=NO	71.42857143	0	0
14531	26	1=MARRIED AND/OR LIVING WITH PARTNER	2=PART TIME	7=BACHELOR'S DEGREE(E.G. BA, BS)	2=NOT HISPANIC OR LATINO	1=WHITE ONLY	4.917693343	0=NONE	2	1	1	1	3					2	1	2	1	100	100	100	20	8	4	0	0	0	5	100	100	100	0	0	0	0	0	0	0=NO	0=NO	1=YES	0
14541	33								2													0	0	0	0	0	0	0	0	0	3	0	0
14551	32	1=MARRIED AND/OR LIVING WITH PARTNER	1=FULL TIME	9=ADVANCED DEGREE (E.G. MD, PHD, EDD, DVM)	2=NOT HISPANIC OR LATINO	3=ASIAN ONLY	6.533101045	0=NONE	2	1	1	1	3	1	0	1	2	3	1	1	3	100	100	100	20	8	4	0	0	0	0	100	100	100	100	25	100	7	5	3	0=NO	0=NO	0=NO	100	25	100	2
14561	32	1=MARRIED AND/OR LIVING WITH PARTNER	3=NOT WORKING BY CHOICE	5=SOME COLLEGE BUT NO DEGREE	2=NOT HISPANIC OR LATINO	2=BLACK ONLY	1.438021283	1=AID, SNAP, WIC, FRLUNCH, SOCSEC, SI, OR	2	1	0	1	2	1	0	1	2	1	1	3	2	100	100	100	20	8	4	0	0	0	0	100	100	100	100	20	100	7	4	3	0=NO	0=NO	0=NO	100	20	100	2
14571	30	1=MARRIED AND/OR LIVING WITH PARTNER	1=FULL TIME	5=SOME COLLEGE BUT NO DEGREE	2=NOT HISPANIC OR LATINO	1=WHITE ONLY	1.848884506	0=NONE	2	0	1	1	2	0	1	1	2	1	1	1	1	95	87.5	100	19	7	4	0	0	0	0	95	87.5	100	100	90	100	7	18	3	0=NO	0=NO	0=NO	100	90	100	2
14581	29	1=MARRIED AND/OR LIVING WITH PARTNER	1=FULL TIME	9=ADVANCED DEGREE (E.G. MD, PHD, EDD, DVM)	1=HISPANIC OR LATINO	1=WHITE ONLY	5.288700846	0=NONE	2	1	1	1	3	1	1	1	3	3	1	1	1	100	100	100	20	8	4	0	0	0	0	100	100	100	100	100	100	7	20	3	0=NO	0=NO	0=NO	100	100	100	2
14591	24	1=MARRIED AND/OR LIVING WITH PARTNER	1=FULL TIME	8=MASTER'S DEGREE (E.G. MA, MS, MSW, MENG, MBA)	2=NOT HISPANIC OR LATINO	2=BLACK ONLY	4.917693343	0=NONE	2	0	1	1	2	1	1	1	3	3	1	1	2	95	100	100	19	8	4	0	0	0	0	95	100	100	100	100	100	7	20	3	0=NO	0=NO	0=NO	100	100	100	2
14601	34	1=MARRIED AND/OR LIVING WITH PARTNER	3=NOT WORKING BY CHOICE	9=ADVANCED DEGREE (E.G. MD, PHD, EDD, DVM)	2=NOT HISPANIC OR LATINO	3=ASIAN ONLY	5.288700846	0=NONE	2					2	1	1	4	3	1	3	3	100	0	0	20	0	0	0	0	0	0	100	0	0	100	100	100	7	20	3	0=NO	0=NO	0=NO	100	100	100	2
14611	36								2													0	0	0	0	0	0	0	1	1	1
14621	28	5=SINGLE	1=FULL TIME	7=BACHELOR'S DEGREE(E.G. BA, BS)	2=NOT HISPANIC OR LATINO	1=WHITE ONLY	2.186009539	0=NONE	2	1	0	2	3	0	0	1	1	2	2	1	1	100	100	100	20	8	4	0	0	0	0	100	100	100	100	100	100	7	20	3	0=NO	0=NO	0=NO	100	100	100	2
14631	30								2													0	0	0	0	0	0	0	0	1	2	0
14641	31	1=MARRIED AND/OR LIVING WITH PARTNER	1=FULL TIME	7=BACHELOR'S DEGREE(E.G. BA, BS)	2=NOT HISPANIC OR LATINO	1=WHITE ONLY	0.933300149	0=NONE	2	2	1	0	3	0	1	0	1	2	1	1	1	75	0	100	15	0	4	0	0	0	0	75	0	100	0	20	100	0	4	3	0=NO	0=NO	0=NO	0	20	100	2
14651	30	1=MARRIED AND/OR LIVING WITH PARTNER	3=NOT WORKING BY CHOICE	5=SOME COLLEGE BUT NO DEGREE	2=NOT HISPANIC OR LATINO	2=BLACK ONLY	0.616294835	1=AID, SNAP, WIC, FRLUNCH, SOCSEC, SI, OR	2	1	0	0	1					1	1	3	2	10	0	100	2	0	4	0	0	0	0	10	0	100	0	20	100	0	4	3	0=NO	0=NO	0=NO	0	20	100	2
14661	30	5=SINGLE	5=NOT WORKING--UNABLE TO FIND EMPLOYMENT	3=SOME HIGH SCHOOL	9=UNKNOWN	1=WHITE ONLY	0.523688161	1=AID, SNAP, WIC, FRLUNCH, SOCSEC, SI, OR	2	1	1	0	2	0	0	1	1	1	2	3	1	10	0	0	2	0	0	0	0	0	0	10	0	0	0	5	100	0	1	3	0=NO	0=NO	0=NO	0	5	100	2
14671	26	1=MARRIED AND/OR LIVING WITH PARTNER	1=FULL TIME	7=BACHELOR'S DEGREE(E.G. BA, BS)	1=HISPANIC OR LATINO	1=WHITE ONLY	4.044300647	0=NONE	2	1	1	1	3	1	0	0	1	2	1	1	1	100	50	100	20	4	4	0	0	0	0	100	50	100	100	0	0	7	0	0	0=NO	0=NO	0=NO	100	0	0	2
14681	34	1=MARRIED AND/OR LIVING WITH PARTNER	1=FULL TIME	8=MASTER'S DEGREE (E.G. MA, MS, MSW, MENG, MBA)	2=NOT HISPANIC OR LATINO	1=WHITE ONLY	6.533101045	0=NONE	2	2	2	3	7	1	1	1	3	3	1	1	1	100	100	100	20	8	4	0	0	0	0	100	100	100	100	100	100	7	20	3	0=NO	0=NO	0=NO	100	100	100	2
14691	32	1=MARRIED AND/OR LIVING WITH PARTNER	1=FULL TIME	7=BACHELOR'S DEGREE(E.G. BA, BS)	2=NOT HISPANIC OR LATINO	5=MULTI-RACE	4.400041412	0=NONE	2	1	0	1	2	0	0	1	1	2	1	1	3	100	0	100	20	0	4	0	0	0	0	100	0	100	0	5	100	0	1	3	0=NO	0=NO	0=NO	0	5	100	2
14701	31	1=MARRIED AND/OR LIVING WITH PARTNER	4=NOT WORKING DUE TO PREGNANCY COMPLICATIONS	2=LESS THAN HIGH SCHOOL	2=NOT HISPANIC OR LATINO	5=MULTI-RACE	0.453418778	1=AID, SNAP, WIC, FRLUNCH, SOCSEC, SI, OR	2									1	1	3	3	10	0	0	2	0	0	0	0	0	3	10	0
14711	30	1=MARRIED AND/OR LIVING WITH PARTNER	1=FULL TIME	7=BACHELOR'S DEGREE(E.G. BA, BS)	2=NOT HISPANIC OR LATINO	5=MULTI-RACE	5.910900946	0=NONE	2	3	2	1	6	1	1	1	3	2	1	1	3	100	100	100	20	8	4	0	0	0	0	100	100	100	100	100	100	7	20	3	0=NO	0=NO	0=NO	100	100	100	2
14721	31	1=MARRIED AND/OR LIVING WITH PARTNER	1=FULL TIME	8=MASTER'S DEGREE (E.G. MA, MS, MSW, MENG, MBA)	2=NOT HISPANIC OR LATINO	1=WHITE ONLY	5.435345274	0=NONE	2	1	1	1	3	2	1	1	4	3	1	1	1	100	100	100	20	8	4	0	0	0	0	100	100	100	100	100	100	7	20	3	0=NO	0=NO	0=NO	100	100	100	2
14731	34	1=MARRIED AND/OR LIVING WITH PARTNER	2=PART TIME	7=BACHELOR'S DEGREE(E.G. BA, BS)	2=NOT HISPANIC OR LATINO	1=WHITE ONLY	3.492337401	0=NONE	2	1	1	1	3	1	1	1	3	2	1	2	1	100	100	100	20	8	4	0	0	0	0	100	100	100	100	100	100	7	20	3	0=NO	0=NO	0=NO	100	100	100	2
14741	33	1=MARRIED AND/OR LIVING WITH PARTNER	1=FULL TIME	8=MASTER'S DEGREE (E.G. MA, MS, MSW, MENG, MBA)	2=NOT HISPANIC OR LATINO	1=WHITE ONLY	6.347095448	0=NONE	2	1	1	1	3	1	1	1	3	3	1	1	1	100	100	100	20	8	4	0	0	0	0	100	100	100	100	100	100	7	20	3	0=NO	0=NO	0=NO	100	100	100	2
14751	36	1=MARRIED AND/OR LIVING WITH PARTNER	2=PART TIME	8=MASTER'S DEGREE (E.G. MA, MS, MSW, MENG, MBA)	2=NOT HISPANIC OR LATINO	1=WHITE ONLY	4.314063848	0=NONE	2	1	1	1	3	1	1	1	3	3	1	2	1	100	100	100	20	8	4	0	0	0	0	100	100	100	100	100	100	7	20	3	0=NO	0=NO	0=NO	100	100	100	2
14761	26	5=SINGLE	2=PART TIME	4=HIGH SCHOOL GRADUATE OR GED	2=NOT HISPANIC OR LATINO	2=BLACK ONLY	1.192098093	1=AID, SNAP, WIC, FRLUNCH, SOCSEC, SI, OR	2	0	2	1	3	1	0	1	2	1	2	2	2	40	100	100	8	8	4	0	0	0	0	40	100	100	100	20	100	7	4	3	0=NO	0=NO	0=NO	100	20	100	2
14771	26	1=MARRIED AND/OR LIVING WITH PARTNER	3=NOT WORKING BY CHOICE	4=HIGH SCHOOL GRADUATE OR GED	1=HISPANIC OR LATINO	6=OTHER ONLY	1.192098093	1=AID, SNAP, WIC, FRLUNCH, SOCSEC, SI, OR	2	0	1	1	2	1	1	1	3	1	1	3	3	40	100	100	8	8	4	0	0	0	0	40	100	100	100	95	100	7	19	3	0=NO	0=NO	0=NO	100	95	100	2
14781	35	1=MARRIED AND/OR LIVING WITH PARTNER	4=NOT WORKING DUE TO PREGNANCY COMPLICATIONS	4=HIGH SCHOOL GRADUATE OR GED	2=NOT HISPANIC OR LATINO	2=BLACK ONLY	0.614150016	1=AID, SNAP, WIC, FRLUNCH, SOCSEC, SI, OR	2	1	0	1	2	0	1	0	1	1	1	3	2	40	100	100	8	8	4	0	0	0	0	40	100	100	71.42857143	20	100	5	4	3	0=NO	0=NO	0=NO	71.42857143	20	100	2
14791	30	1=MARRIED AND/OR LIVING WITH PARTNER	1=FULL TIME	8=MASTER'S DEGREE (E.G. MA, MS, MSW, MENG, MBA)	2=NOT HISPANIC OR LATINO	1=WHITE ONLY	6.533101045	0=NONE	2	1	1	1	3	1	1	1	3	3	1	1	1	100	100	100	20	8	4	0	0	0	0	100	100	100	100	100	100	7	20	3	0=NO	0=NO	0=NO	100	100	100	2
14801	36	1=MARRIED AND/OR LIVING WITH PARTNER	3=NOT WORKING BY CHOICE	8=MASTER'S DEGREE (E.G. MA, MS, MSW, MENG, MBA)	2=NOT HISPANIC OR LATINO	1=WHITE ONLY	3.882389481	0=NONE	2	1	1	0	2	1	1	1	3	3	1	3	1	100	87.5	100	20	7	4	0	0	0	0	100	87.5	100	100	100	100	7	20	3	0=NO	0=NO	0=NO	100	100	100	2
14811	34	1=MARRIED AND/OR LIVING WITH PARTNER	1=FULL TIME	8=MASTER'S DEGREE (E.G. MA, MS, MSW, MENG, MBA)	2=NOT HISPANIC OR LATINO	3=ASIAN ONLY	1.788553259	1=AID, SNAP, WIC, FRLUNCH, SOCSEC, SI, OR	2	1	1	1	3	1	0	1	2	3	1	1	3	100	100	100	20	8	4	0	0	0	0	100	100	100	100	25	100	7	5	3	0=NO	0=NO	0=NO	100	25	100	2
14821	30								2													0	0	0	0	0	0	0	0	0	3	0	0
14831	25	1=MARRIED AND/OR LIVING WITH PARTNER	1=FULL TIME	6=ASSOCIATE'S DEGREE (OCCUPATIONAL, TECHNICAL OR VOCATIONAL PROGRAM)	2=NOT HISPANIC OR LATINO	2=BLACK ONLY	3.882389481	0=NONE	2					0	0	1	1	1	1	1	2	20	0	25	4	0	1	0	0	0	0	20	0	25	0	100	100	0	20	3	0=NO	0=NO	0=NO	0	100	100	2
14841	38	1=MARRIED AND/OR LIVING WITH PARTNER	3=NOT WORKING BY CHOICE	8=MASTER'S DEGREE (E.G. MA, MS, MSW, MENG, MBA)	2=NOT HISPANIC OR LATINO	5=MULTI-RACE	1.848884506	0=NONE	2	1	0	1	2	1	2	1	4	3	1	3	3	80	0	100	16	0	4	0	0	0	0	80	0	100	100	100	100	7	20	3	0=NO	0=NO	0=NO	100	100	100	2
14851	33	1=MARRIED AND/OR LIVING WITH PARTNER	2=PART TIME	7=BACHELOR'S DEGREE(E.G. BA, BS)	2=NOT HISPANIC OR LATINO	1=WHITE ONLY	6.533101045	0=NONE	2	2	0	0	2	1	1	1	3	2	1	2	1	100	0	100	20	0	4	0	0	0	0	100	0	100	100	55	100	7	11	3	0=NO	0=NO	0=NO	100	55	100	2
14861	40	1=MARRIED AND/OR LIVING WITH PARTNER	1=FULL TIME	7=BACHELOR'S DEGREE(E.G. BA, BS)	2=NOT HISPANIC OR LATINO	2=BLACK ONLY	2.670610954	0=NONE	2	1	0	0	1	1	1	1	3	2	1	1	2	95	62.5	100	19	5	4	0	0	0	0	95	62.5	100	100	80	100	7	16	3	0=NO	0=NO	0=NO	100	80	100	2
14871	28	1=MARRIED AND/OR LIVING WITH PARTNER	1=FULL TIME	9=ADVANCED DEGREE (E.G. MD, PHD, EDD, DVM)	2=NOT HISPANIC OR LATINO	2=BLACK ONLY	5.910900946	0=NONE	2	1	1	0	2	1	0	1	2	3	1	1	2	95	100	0	19	8	0	0	0	0	0	95	100	0	85.71428571	45	100	6	9	3	0=NO	0=NO	0=NO	85.71428571	45	100	2
14881	32								2													0	0	0	0	0	0	0	0	1	2	0
14891	37	1=MARRIED AND/OR LIVING WITH PARTNER	1=FULL TIME	9=ADVANCED DEGREE (E.G. MD, PHD, EDD, DVM)	2=NOT HISPANIC OR LATINO	1=WHITE ONLY	5.288700846	0=NONE	2	1	0	0	1	0	1	1	2	3	1	1	1	75	0	0	15	0	0	0	0	0	0	75	0	0	100	100	100	7	20	3	0=NO	0=NO	0=NO	100	100	100	2
14901	37	1=MARRIED AND/OR LIVING WITH PARTNER	2=PART TIME	7=BACHELOR'S DEGREE(E.G. BA, BS)	2=NOT HISPANIC OR LATINO	1=WHITE ONLY	5.435345274	0=NONE	2	1	1	1	3	1	1	1	3	2	1	2	1	100	100	100	20	8	4	0	0	0	0	100	100	100	100	100	100	7	20	3	0=NO	0=NO	0=NO	100	100	100	2
14911	19								2	1	0	0	1									5	0	0	1	0	0	0	0	0	3	5	0
14921	31	1=MARRIED AND/OR LIVING WITH PARTNER	3=NOT WORKING BY CHOICE	7=BACHELOR'S DEGREE(E.G. BA, BS)	2=NOT HISPANIC OR LATINO	1=WHITE ONLY	1.920189924	0=NONE	2	1	0	0	1	1	1	1	3	2	1	3	1	95	37.5	100	19	3	4	0	0	0	0	95	37.5	100	100	100	100	7	20	3	0=NO	0=NO	0=NO	100	100	100	2
14931	31	1=MARRIED AND/OR LIVING WITH PARTNER	1=FULL TIME	8=MASTER'S DEGREE (E.G. MA, MS, MSW, MENG, MBA)	1=HISPANIC OR LATINO	1=WHITE ONLY	8.409418549	0=NONE	2	1	0	1	2	1	0	1	2	3	1	1	1	100	87.5	100	20	7	4	0	0	0	0	100	87.5	100	0	100	100	0	20	3	0=NO	0=NO	0=NO	0	100	100	2
14941	31	1=MARRIED AND/OR LIVING WITH PARTNER	6=STUDENT	8=MASTER'S DEGREE (E.G. MA, MS, MSW, MENG, MBA)	2=NOT HISPANIC OR LATINO	1=WHITE ONLY	4.044300647	0=NONE	2	1	1	1	3	1	1	1	3	3	1	3	1	100	100	100	20	8	4	0	0	0	0	100	100	100	100	100	100	7	20	3	0=NO	0=NO	0=NO	100	100	100	2
14951	26	5=SINGLE	1=FULL TIME	4=HIGH SCHOOL GRADUATE OR GED	2=NOT HISPANIC OR LATINO	1=WHITE ONLY	1.438021283	0=NONE	2									1	2	1	1	10	0	0	2	0	0	0	0	0	3	10	0
14961	30								2													0	0	0	0	0	0	0	1	1	1
14971	25	1=MARRIED AND/OR LIVING WITH PARTNER	1=FULL TIME	7=BACHELOR'S DEGREE(E.G. BA, BS)	2=NOT HISPANIC OR LATINO	1=WHITE ONLY	3.882389481	0=NONE	2	1	1	0	2					2	1	1	1	100	100	0	20	8	0	0	0	0	6	100	100	0	0	0	0	0	0	0	0=NO	0=NO	0=NO	0	0
14981	22								2													0	0	0	0	0	0	0	0	1	2	0
14991	26	1=MARRIED AND/OR LIVING WITH PARTNER	6=STUDENT	7=BACHELOR'S DEGREE(E.G. BA, BS)	2=NOT HISPANIC OR LATINO	1=WHITE ONLY	4.044300647	0=NONE	2	1	1	1	3	1	1	1	3	2	1	3	1	100	100	100	20	8	4	0	0	0	0	100	100	100	100	100	100	7	20	3	0=NO	0=NO	0=NO	100	100	100	2
15001	31	1=MARRIED AND/OR LIVING WITH PARTNER	1=FULL TIME	8=MASTER'S DEGREE (E.G. MA, MS, MSW, MENG, MBA)	2=NOT HISPANIC OR LATINO	1=WHITE ONLY	4.044300647	0=NONE	2	0	1	1	2	1	1	1	3	3	1	1	1	70	100	100	14	8	4	0	0	0	0	70	100	100	100	100	100	7	20	3	0=NO	0=NO	0=NO	100	100	100	2
15011	20								2													0	0	0	0	0	0	0	0	1	2	0
15021	34				2=NOT HISPANIC OR LATINO	1=WHITE ONLY		0=NONE	2												1	5	0	0	1	0	0	0	0	0	0	5	0	0	0	0	0	0	0	0	0=NO	0=NO	0=NO	0	0	0
15031	35	1=MARRIED AND/OR LIVING WITH PARTNER	1=FULL TIME	9=ADVANCED DEGREE (E.G. MD, PHD, EDD, DVM)	2=NOT HISPANIC OR LATINO	1=WHITE ONLY	6.533101045	0=NONE	2	1	1	1	3	1	2	0	3	3	1	1	1	95	100	100	19	8	4	0	0	0	0	95	100	100	100	95	0	7	19	0	0=NO	0=NO	0=NO	100	95	0	2
15041	27	1=MARRIED AND/OR LIVING WITH PARTNER	3=NOT WORKING BY CHOICE	7=BACHELOR'S DEGREE(E.G. BA, BS)	2=NOT HISPANIC OR LATINO	1=WHITE ONLY	4.917693343	0=NONE	2	1	1	1	3	0	1	1	2	2	1	3	1	100	100	100	20	8	4	0	0	0	0	100	100	100	0	100	100	0	20	3	0=NO	0=NO	0=NO	0	100	100	2
15051	27	1=MARRIED AND/OR LIVING WITH PARTNER	1=FULL TIME	9=ADVANCED DEGREE (E.G. MD, PHD, EDD, DVM)	2=NOT HISPANIC OR LATINO	1=WHITE ONLY	6.533101045	0=NONE	2	2	2	1	5	2	1	1	4	3	1	1	1	100	100	100	20	8	4	0	0	0	0	100	100	100	100	100	100	7	20	3	0=NO	0=NO	0=NO	100	100	100	2
15061	29	1=MARRIED AND/OR LIVING WITH PARTNER	3=NOT WORKING BY CHOICE	8=MASTER'S DEGREE (E.G. MA, MS, MSW, MENG, MBA)	2=NOT HISPANIC OR LATINO	5=MULTI-RACE	5.288700846	0=NONE	2	1	1	1	3					3	1	3	3	100	100	100	20	8	4	0	0	0	5	100	100	100	14.28571429	0	0	1	0	0	0=NO	0=NO	1=YES	14.28571429
15071	30				2=NOT HISPANIC OR LATINO	1=WHITE ONLY		0=NONE	2					1	0	0	1				1	35	37.5	0	7	3	0	0	0	0	0	35	37.5	0	100	5	100	7	1	3	0=NO	0=NO	0=NO	100	5	100	2
15081	31								2													0	0	0	0	0	0	0	1	1	1
15091	29				2=NOT HISPANIC OR LATINO	1=WHITE ONLY		0=NONE	2	1	0	0	1	0	1	1	2				1	80	0	0	16	0	0	0	0	0	0	80	0	0	0	25	100	0	5	3	0=NO	0=NO	0=NO	0	25	100	2
15101	34								2													0	0	0	0	0	0	0	1	1	1
15111	32	1=MARRIED AND/OR LIVING WITH PARTNER	1=FULL TIME	8=MASTER'S DEGREE (E.G. MA, MS, MSW, MENG, MBA)	2=NOT HISPANIC OR LATINO	1=WHITE ONLY	5.288700846	0=NONE	2	1	1	1	3	0	1	1	2	3	1	1	1	100	100	100	20	8	4	0	0	0	0	100	100	100	57.14285714	100	100	4	20	3	0=NO	0=NO	0=NO	57.14285714	100	100	2
15121	25	5=SINGLE	2=PART TIME	6=ASSOCIATE'S DEGREE (OCCUPATIONAL, TECHNICAL OR VOCATIONAL PROGRAM)	2=NOT HISPANIC OR LATINO	3=ASIAN ONLY	2.84708562	0=NONE	2	1	0	0	1					1	2	2	3	100	0	0	20	0	0	0	0	0	0	100	0	0	0	0	0	0	0	0	0=NO	0=NO	0=NO	0	0	0	2
15131	25	5=SINGLE	2=PART TIME	5=SOME COLLEGE BUT NO DEGREE	2=NOT HISPANIC OR LATINO	5=MULTI-RACE	0.775714951	1=AID, SNAP, WIC, FRLUNCH, SOCSEC, SI, OR	2	0	1	0	1					1	2	2	3	40	25	0	8	2	0	0	0	0	0	40	25	0	0	0	0	0	0	0	0=NO	0=NO	0=NO	0	0	0	2
15141	33	1=MARRIED AND/OR LIVING WITH PARTNER	1=FULL TIME	7=BACHELOR'S DEGREE(E.G. BA, BS)	2=NOT HISPANIC OR LATINO	1=WHITE ONLY	5.288700846	0=NONE	2	1	1	1	3	1	1	1	3	2	1	1	1	100	0	100	20	0	4	0	0	0	0	100	0	100	100	100	100	7	20	3	0=NO	0=NO	0=NO	100	100	100	2
15151	24	1=MARRIED AND/OR LIVING WITH PARTNER	3=NOT WORKING BY CHOICE	6=ASSOCIATE'S DEGREE (OCCUPATIONAL, TECHNICAL OR VOCATIONAL PROGRAM)	2=NOT HISPANIC OR LATINO	1=WHITE ONLY	3.364737551	0=NONE	2	1	0	0	1	0	1	0	1	1	1	3	1	40	62.5	100	8	5	4	0	0	0	0	40	62.5	100	100	5	100	7	1	3	0=NO	0=NO	0=NO	100	5	100	2
15161	20	1=MARRIED AND/OR LIVING WITH PARTNER	1=FULL TIME	3=SOME HIGH SCHOOL	1=HISPANIC OR LATINO	6=OTHER ONLY	0.59618442	1=AID, SNAP, WIC, FRLUNCH, SOCSEC, SI, OR	2	1	1	0	2	0	1	1	2	1	1	1	3	80	100	0	16	8	0	0	0	0	0	80	100	0	100	100	100	7	20	3	0=NO	0=NO	0=NO	100	100	100	2
15171	35								2													0	0	0	0	0	0	0	0	0	3	0	0
15181	35	1=MARRIED AND/OR LIVING WITH PARTNER	1=FULL TIME	8=MASTER'S DEGREE (E.G. MA, MS, MSW, MENG, MBA)	2=NOT HISPANIC OR LATINO	1=WHITE ONLY	5.435345274	0=NONE	2	1	0	0	1					3	1	1	1	70	0	0	14	0	0	0	0	1	2	70
15191	34	1=MARRIED AND/OR LIVING WITH PARTNER	1=FULL TIME	9=ADVANCED DEGREE (E.G. MD, PHD, EDD, DVM)	2=NOT HISPANIC OR LATINO	1=WHITE ONLY	5.435345274	0=NONE	2	1	1	1	3	1	1	1	3	3	1	1	1	100	100	100	20	8	4	0	0	0	0	100	100	100	100	100	100	7	20	3	0=NO	0=NO	0=NO	100	100	100	2
15201	30								2													0	0	0	0	0	0	0	1	1	1
15211	30	1=MARRIED AND/OR LIVING WITH PARTNER	1=FULL TIME	9=ADVANCED DEGREE (E.G. MD, PHD, EDD, DVM)	2=NOT HISPANIC OR LATINO	1=WHITE ONLY	6.533101045	0=NONE	2	1	1	1	3	1	1	1	3	3	1	1	1	95	100	100	19	8	4	0	0	0	0	95	100	100	100	100	100	7	20	3	0=NO	0=NO	0=NO	100	100	100	2
15221	21				2=NOT HISPANIC OR LATINO	2=BLACK ONLY		0=NONE	2					0	0	1	1				2	5	0	0	1	0	0	0	0	0	0	5	0	0	0	5	100	0	1	3	0=NO	0=NO	0=NO	0	5	100	2
15231	20								2													0	0	0	0	0	0	0	0	0	3	0	0
15241	41	4=SEPARATED	5=NOT WORKING--UNABLE TO FIND EMPLOYMENT	6=ASSOCIATE'S DEGREE (OCCUPATIONAL, TECHNICAL OR VOCATIONAL PROGRAM)	2=NOT HISPANIC OR LATINO	1=WHITE ONLY	0.510899183	1=AID, SNAP, WIC, FRLUNCH, SOCSEC, SI, OR	2	13	0	0	13					1	2	3	1	95	0	100	19	0	4	0	0	0	0	95	0	100	0	0	0	0	0	0	0=NO	0=NO	0=NO	0	0	0
15251	32	1=MARRIED AND/OR LIVING WITH PARTNER	1=FULL TIME	9=ADVANCED DEGREE (E.G. MD, PHD, EDD, DVM)	2=NOT HISPANIC OR LATINO	1=WHITE ONLY	8.409418549	0=NONE	2	1	1	1	3	1	1	1	3	3	1	1	1	100	100	100	20	8	4	0	0	0	0	100	100	100	100	100	100	7	20	3	0=NO	0=NO	0=NO	100	100	100	2
15261	28	1=MARRIED AND/OR LIVING WITH PARTNER	1=FULL TIME	9=ADVANCED DEGREE (E.G. MD, PHD, EDD, DVM)	2=NOT HISPANIC OR LATINO	1=WHITE ONLY	6.533101045	0=NONE	2	1	1	0	2	2	1	1	4	3	1	1	1	100	100	0	20	8	0	0	0	0	0	100	100	0	0	100	100	0	20	3	0=NO	0=NO	0=NO	0	100	100	2
15271	31	1=MARRIED AND/OR LIVING WITH PARTNER	3=NOT WORKING BY CHOICE	5=SOME COLLEGE BUT NO DEGREE	2=NOT HISPANIC OR LATINO	1=WHITE ONLY	4.314063848	0=NONE	2	1	1	1	3	1	1	1	3	1	1	3	1	100	100	100	20	8	4	0	0	0	0	100	100	100	100	100	100	7	20	3	0=NO	0=NO	0=NO	100	100	100	2
15281	22								2													0	0	0	0	0	0	0	0	0	3	0	0
15291	27	1=MARRIED AND/OR LIVING WITH PARTNER	3=NOT WORKING BY CHOICE	5=SOME COLLEGE BUT NO DEGREE	2=NOT HISPANIC OR LATINO	1=WHITE ONLY	2.670610954	0=NONE	2	1	1	0	2	0	0	1	1	1	1	3	1	100	100	0	20	8	0	0	0	0	0	100	100	0	0	20	100	0	4	3	0=NO	0=NO	0=NO	0	20	100	2
15301	27	1=MARRIED AND/OR LIVING WITH PARTNER	1=FULL TIME	7=BACHELOR'S DEGREE(E.G. BA, BS)	2=NOT HISPANIC OR LATINO	1=WHITE ONLY	3.882389481	0=NONE	2	1	1	2	4	1	1	1	3	2	1	1	1	100	100	100	20	8	4	0	0	0	0	100	100	100	100	100	100	7	20	3	0=NO	0=NO	0=NO	100	100	100	2
15311	35				2=NOT HISPANIC OR LATINO	2=BLACK ONLY		0=NONE	2	1	0	0	1								2	5	0	0	1	0	0	0	0	0	0	5	0	0	0	0	0	0	0	0	0=NO	0=NO	0=NO	0	0	0
15321	31	1=MARRIED AND/OR LIVING WITH PARTNER	6=STUDENT	8=MASTER'S DEGREE (E.G. MA, MS, MSW, MENG, MBA)	2=NOT HISPANIC OR LATINO	1=WHITE ONLY	2.799900448	0=NONE	2									3	1	3	1	20	0	0	4	0	0	0	1	1	1
15331	28	1=MARRIED AND/OR LIVING WITH PARTNER	1=FULL TIME	8=MASTER'S DEGREE (E.G. MA, MS, MSW, MENG, MBA)	2=NOT HISPANIC OR LATINO	1=WHITE ONLY	5.288700846	0=NONE	2	3	1	1	5	1	2	1	4	3	1	1	1	100	100	100	20	8	4	0	0	0	0	100	100	100	100	100	100	7	20	3	0=NO	0=NO	0=NO	100	100	100	2
15341	38	1=MARRIED AND/OR LIVING WITH PARTNER	1=FULL TIME	7=BACHELOR'S DEGREE(E.G. BA, BS)	2=NOT HISPANIC OR LATINO	1=WHITE ONLY	6.533101045	0=NONE	2	1	2	0	3	1	0	0	1	2	1	1	1	100	100	0	20	8	0	0	0	0	0	100	100	0	85.71428571	100	100	6	20	3	0=NO	0=NO	0=NO	85.71428571	100	100	2
15351	37								2													10	0	0	2	0	0	0	0	1	2	10
15361	24				2=NOT HISPANIC OR LATINO	2=BLACK ONLY		0=NONE	2												2	5	0	0	1	0	0	0	0	0	0	5	0	0	0	0	0	0	0	0	0=NO	0=NO	0=NO	0	0	0
15371	37								2													0	0	0	0	0	0	0	1	1	1
15381	33	1=MARRIED AND/OR LIVING WITH PARTNER	1=FULL TIME	6=ASSOCIATE'S DEGREE (OCCUPATIONAL, TECHNICAL OR VOCATIONAL PROGRAM)	2=NOT HISPANIC OR LATINO	2=BLACK ONLY	5.435345274	0=NONE	2	1	0	2	3	0	0	1	1	1	1	1	2	100	0	0	20	0	0	0	0	0	0	100	0	0	0	20	100	0	4	3	0=NO	0=NO	0=NO	0	20	100	2
15391	21	1=MARRIED AND/OR LIVING WITH PARTNER	2=PART TIME	4=HIGH SCHOOL GRADUATE OR GED	2=NOT HISPANIC OR LATINO	2=BLACK ONLY	1.294129827	1=AID, SNAP, WIC, FRLUNCH, SOCSEC, SI, OR	2									1	1	2	2	55	0	0	11	0	0	0	0	0	0	55	0	0	0	0	0	0	0	0	0=NO	0=NO	0=NO	0	0	0	2
15401	32	1=MARRIED AND/OR LIVING WITH PARTNER	1=FULL TIME	8=MASTER'S DEGREE (E.G. MA, MS, MSW, MENG, MBA)	2=NOT HISPANIC OR LATINO	1=WHITE ONLY	5.435345274	0=NONE	2	1	1	1	3	1	1	1	3	3	1	1	1	100	100	100	20	8	4	0	0	0	0	100	100	100	100	100	100	7	20	3	0=NO	0=NO	0=NO	100	100	100	2
15411	28								2													0	0	0	0	0	0	0	0	1	2	0
15421	31	1=MARRIED AND/OR LIVING WITH PARTNER	2=PART TIME	9=ADVANCED DEGREE (E.G. MD, PHD, EDD, DVM)	2=NOT HISPANIC OR LATINO	1=WHITE ONLY	5.435345274	0=NONE	2					1	0	1	2	3	1	2	1	65	0	100	13	0	4	0	0	0	0	65	0	100	100	100	100	7	20	3	0=NO	0=NO	0=NO	100	100	100	2
15431	39	1=MARRIED AND/OR LIVING WITH PARTNER	1=FULL TIME	8=MASTER'S DEGREE (E.G. MA, MS, MSW, MENG, MBA)	2=NOT HISPANIC OR LATINO	4=AMERICAN INDIAN OR NATIVE HAWAIIAN ONLY	5.288700846	0=NONE	2	3	1	1	5					3	1	1	3	80	0	100	16	0	4	0	0	0	5	80	0	100	100	0	0	7	0	0	0=NO	0=NO	1=YES	100
15441	29	1=MARRIED AND/OR LIVING WITH PARTNER	1=FULL TIME	7=BACHELOR'S DEGREE(E.G. BA, BS)	2=NOT HISPANIC OR LATINO	1=WHITE ONLY	6.533101045	0=NONE	2	1	1	0	2	1	1	1	3	2	1	1	1	100	100	0	20	8	0	0	0	0	0	100	100	0	100	100	100	7	20	3	0=NO	0=NO	0=NO	100	100	100	2
15451	23				2=NOT HISPANIC OR LATINO	2=BLACK ONLY		0=NONE	2	1	0	0	1	1	1	1	3				2	65	0	0	13	0	0	0	0	0	0	65	0	0	100	95	100	7	19	3	0=NO	0=NO	0=NO	100	95	100	2
15461	27								2													0	0	0	0	0	0	0	0	0	3	0	0
15471	28	1=MARRIED AND/OR LIVING WITH PARTNER	1=FULL TIME	6=ASSOCIATE'S DEGREE (OCCUPATIONAL, TECHNICAL OR VOCATIONAL PROGRAM)	2=NOT HISPANIC OR LATINO	1=WHITE ONLY	5.138124887	0=NONE	2	1	1	1	3	1	1	1	3	1	1	1	1	100	100	100	20	8	4	0	0	0	0	100	100	100	100	60	100	7	12	3	0=NO	0=NO	0=NO	100	60	100	2
15481	30	1=MARRIED AND/OR LIVING WITH PARTNER	2=PART TIME	7=BACHELOR'S DEGREE(E.G. BA, BS)	2=NOT HISPANIC OR LATINO	1=WHITE ONLY	2.25974773	0=NONE	2	1	1	1	3	0	1	1	2	2	1	2	1	100	100	100	20	8	4	0	0	0	0	100	100	100	100	100	100	7	20	3	0=NO	0=NO	0=NO	100	100	100	2
15491	33	1=MARRIED AND/OR LIVING WITH PARTNER	1=FULL TIME	9=ADVANCED DEGREE (E.G. MD, PHD, EDD, DVM)	2=NOT HISPANIC OR LATINO	1=WHITE ONLY	6.533101045	0=NONE	2	2	0	1	3	1	1	1	3	3	1	1	1	100	0	100	20	0	4	0	0	0	0	100	0	100	0	100	100	0	20	3	0=NO	0=NO	0=NO	0	100	100	2
15501	35	1=MARRIED AND/OR LIVING WITH PARTNER	1=FULL TIME	7=BACHELOR'S DEGREE(E.G. BA, BS)	2=NOT HISPANIC OR LATINO	1=WHITE ONLY	3.462235006	1=AID, SNAP, WIC, FRLUNCH, SOCSEC, SI, OR	2	1	1	0	2	0	0	1	1	2	1	1	1	100	100	0	20	8	0	0	0	0	0	100	100	0	85.71428571	95	100	6	19	3	0=NO	0=NO	0=NO	85.71428571	95	100	2
15511	30				2=NOT HISPANIC OR LATINO	2=BLACK ONLY		0=NONE	2					1	0	0	1				2	5	0	0	1	0	0	0	0	0	0	5	0	0	14.28571429	0	0	1	0	0	0=NO	0=NO	0=NO	14.28571429	0	0	2
15521	28	1=MARRIED AND/OR LIVING WITH PARTNER	3=NOT WORKING BY CHOICE	7=BACHELOR'S DEGREE(E.G. BA, BS)	2=NOT HISPANIC OR LATINO	1=WHITE ONLY	3.882389481	0=NONE	2	1	0	0	1					2	1	3	1	40	0	0	8	0	0	0	0	1	2	40
15531	25	1=MARRIED AND/OR LIVING WITH PARTNER	1=FULL TIME	7=BACHELOR'S DEGREE(E.G. BA, BS)	2=NOT HISPANIC OR LATINO	1=WHITE ONLY	4.400041412	0=NONE	2									2	1	1	1	90	0	0	18	0	0	0	0	1	2	90
15541	27	5=SINGLE	2=PART TIME	5=SOME COLLEGE BUT NO DEGREE	2=NOT HISPANIC OR LATINO	1=WHITE ONLY	0.776477896	1=AID, SNAP, WIC, FRLUNCH, SOCSEC, SI, OR	2	0	1	1	2	1	2	1	4	1	2	2	1	95	100	100	19	8	4	0	0	0	0	95	100	100	100	100	100	7	20	3	0=NO	0=NO	0=NO	100	100	100	2
15551	31	1=MARRIED AND/OR LIVING WITH PARTNER	1=FULL TIME	7=BACHELOR'S DEGREE(E.G. BA, BS)	2=NOT HISPANIC OR LATINO	1=WHITE ONLY	6.533101045	0=NONE	2	1	1	1	3	1	1	1	3	2	1	1	1	100	100	100	20	8	4	0	0	0	0	100	100	100	100	100	100	7	20	3	0=NO	0=NO	0=NO	100	100	100	2
15561	21	5=SINGLE	3=NOT WORKING BY CHOICE	4=HIGH SCHOOL GRADUATE OR GED	2=NOT HISPANIC OR LATINO	2=BLACK ONLY	0.444273317	1=AID, SNAP, WIC, FRLUNCH, SOCSEC, SI, OR	2					2	0	0	2	1	2	3	2	30	0	0	6	0	0	0	0	0	0	30	0	0	100	0	0	7	0	0	0=NO	0=NO	0=NO	100	0	0
15571	28								2													0	0	0	0	0	0	0	0	0	3	0	0
15591	29	1=MARRIED AND/OR LIVING WITH PARTNER	1=FULL TIME	9=ADVANCED DEGREE (E.G. MD, PHD, EDD, DVM)	2=NOT HISPANIC OR LATINO	1=WHITE ONLY	4.044300647	0=NONE	2	1	1	1	3	1	1	1	3	3	1	1	1	100	100	100	20	8	4	0	0	0	0	100	100	100	100	100	100	7	20	3	0=NO	0=NO	0=NO	100	100	100	2
15601	28	1=MARRIED AND/OR LIVING WITH PARTNER	6=STUDENT	7=BACHELOR'S DEGREE(E.G. BA, BS)	2=NOT HISPANIC OR LATINO	1=WHITE ONLY	5.288700846	0=NONE	2	1	1	1	3	1	1	0	2	2	1	3	1	100	100	100	20	8	4	0	0	0	6	100	100	100	100	90	0	7	18	0	0=NO	0=NO	0=NO	100	90
15611	31				2=NOT HISPANIC OR LATINO	2=BLACK ONLY		0=NONE	2												2	5	0	0	1	0	0	0	0	0	0	5	0	0	0	100	0	0	20	0	0=NO	0=NO	0=NO	0	100	0	2
15621	35	1=MARRIED AND/OR LIVING WITH PARTNER	1=FULL TIME	8=MASTER'S DEGREE (E.G. MA, MS, MSW, MENG, MBA)	2=NOT HISPANIC OR LATINO	1=WHITE ONLY	5.435345274	0=NONE	2	1	1	1	3	1	1	1	3	3	1	1	1	100	100	100	20	8	4	0	0	0	0	100	100	100	100	100	100	7	20	3	0=NO	0=NO	0=NO	100	100	100	2
15631	38	1=MARRIED AND/OR LIVING WITH PARTNER	1=FULL TIME	7=BACHELOR'S DEGREE(E.G. BA, BS)	2=NOT HISPANIC OR LATINO	1=WHITE ONLY	5.435345274	0=NONE	2	1	0	0	1	0	0	1	1	2	1	1	1	100	0	0	20	0	0	0	0	0	0	100	0	0	0	5	100	0	1	3	0=NO	0=NO	0=NO	0	5	100	2
15641	26				2=NOT HISPANIC OR LATINO	2=BLACK ONLY		0=NONE	2												2	5	0	0	1	0	0	0	0	0	0	5	0	0	0	0	0	0	0	0	0=NO	0=NO	0=NO	0	0	0	2
15651	33	1=MARRIED AND/OR LIVING WITH PARTNER	1=FULL TIME	9=ADVANCED DEGREE (E.G. MD, PHD, EDD, DVM)	2=NOT HISPANIC OR LATINO	1=WHITE ONLY	5.435345274	0=NONE	2	1	1	1	3	1	1	1	3	3	1	1	1	100	100	100	20	8	4	0	0	0	0	100	100	100	100	95	100	7	19	3	0=NO	0=NO	0=NO	100	95	100	2
15661	33	1=MARRIED AND/OR LIVING WITH PARTNER	1=FULL TIME	8=MASTER'S DEGREE (E.G. MA, MS, MSW, MENG, MBA)	2=NOT HISPANIC OR LATINO	1=WHITE ONLY	5.910900946	0=NONE	2	1	0	0	1					3	1	1	1	100	0	0	20	0	0	0	1	1	1
15671	29	1=MARRIED AND/OR LIVING WITH PARTNER	1=FULL TIME	8=MASTER'S DEGREE (E.G. MA, MS, MSW, MENG, MBA)	2=NOT HISPANIC OR LATINO	5=MULTI-RACE	5.435345274	0=NONE	2									3	1	1	3	10	0	0	2	0	0	0	1	1	1
15681	34	1=MARRIED AND/OR LIVING WITH PARTNER	3=NOT WORKING BY CHOICE	8=MASTER'S DEGREE (E.G. MA, MS, MSW, MENG, MBA)	2=NOT HISPANIC OR LATINO	1=WHITE ONLY	3.665817128	0=NONE	2	1	0	1	2	1	1	1	3	3	1	3	1	75	0	100	15	0	4	0	0	0	0	75	0	100	100	100	100	7	20	3	0=NO	0=NO	0=NO	100	100	100	2
15691	34								2													0	0	0	0	0	0	0	0	1	2	0
15701	28	1=MARRIED AND/OR LIVING WITH PARTNER	1=FULL TIME	7=BACHELOR'S DEGREE(E.G. BA, BS)	2=NOT HISPANIC OR LATINO	1=WHITE ONLY	5.910900946	0=NONE	2	0	1	1	2	1	1	1	3	2	1	1	1	100	100	100	20	8	4	0	0	0	0	100	100	100	100	100	100	7	20	3	0=NO	0=NO	0=NO	100	100	100	2
15711	27								2	1	0	0	1									60	0	0	12	0	0	0	0	1	2	60
15721	30	1=MARRIED AND/OR LIVING WITH PARTNER	3=NOT WORKING BY CHOICE	7=BACHELOR'S DEGREE(E.G. BA, BS)	2=NOT HISPANIC OR LATINO	1=WHITE ONLY	3.882389481	0=NONE	2	0	0	1	1	1	1	1	3	2	1	3	1	100	100	100	20	8	4	0	0	0	0	100	100	100	100	100	100	7	20	3	0=NO	0=NO	0=NO	100	100	100	2
15731	22								2	1	0	0	1									60	0	0	12	0	0	0	0	0	3	60	0
15741	31	1=MARRIED AND/OR LIVING WITH PARTNER	1=FULL TIME	9=ADVANCED DEGREE (E.G. MD, PHD, EDD, DVM)	2=NOT HISPANIC OR LATINO	1=WHITE ONLY	5.288700846	0=NONE	2	1	1	1	3	0	1	1	2	3	1	1	1	100	100	100	20	8	4	0	0	0	0	100	100	100	0	100	100	0	20	3	0=NO	0=NO	0=NO	0	100	100	2
15751	29	1=MARRIED AND/OR LIVING WITH PARTNER	1=FULL TIME	9=ADVANCED DEGREE (E.G. MD, PHD, EDD, DVM)	2=NOT HISPANIC OR LATINO	1=WHITE ONLY	6.533101045	0=NONE	2	2	1	1	4	1	1	1	3	3	1	1	1	100	100	100	20	8	4	0	0	0	0	100	100	100	100	100	100	7	20	3	0=NO	0=NO	0=NO	100	100	100	2
15761	35								2													0	0	0	0	0	0	0	1	1	1
15771	27	1=MARRIED AND/OR LIVING WITH PARTNER	1=FULL TIME	8=MASTER'S DEGREE (E.G. MA, MS, MSW, MENG, MBA)	2=NOT HISPANIC OR LATINO	1=WHITE ONLY	6.533101045	0=NONE	2	1	1	1	3	1	1	1	3	3	1	1	1	100	100	100	20	8	4	0	0	0	0	100	100	100	100	100	100	7	20	3	0=NO	0=NO	0=NO	100	100	100	2
15781	38	1=MARRIED AND/OR LIVING WITH PARTNER	1=FULL TIME	8=MASTER'S DEGREE (E.G. MA, MS, MSW, MENG, MBA)	2=NOT HISPANIC OR LATINO	1=WHITE ONLY	2.84708562	0=NONE	2	1	0	2	3	0	1	1	2	3	1	1	1	65	0	100	13	0	4	0	0	0	0	65	0	100	85.71428571	100	100	6	20	3	0=NO	0=NO	0=NO	85.71428571	100	100	2
15791	32	1=MARRIED AND/OR LIVING WITH PARTNER	1=FULL TIME	8=MASTER'S DEGREE (E.G. MA, MS, MSW, MENG, MBA)	2=NOT HISPANIC OR LATINO	1=WHITE ONLY	4.917693343	0=NONE	2	1	1	1	3	1	1	1	3	3	1	1	1	100	100	100	20	8	4	0	0	0	0	100	100	100	100	100	100	7	20	3	0=NO	0=NO	0=NO	100	100	100	2
15801	27	1=MARRIED AND/OR LIVING WITH PARTNER	3=NOT WORKING BY CHOICE	8=MASTER'S DEGREE (E.G. MA, MS, MSW, MENG, MBA)	9=UNKNOWN	3=ASIAN ONLY	5.288700846	0=NONE	2					0	0	1	1	3	1	3	3	10	0	0	2	0	0	0	0	0	0	10	0	0	0	5	100	0	1	3	0=NO	0=NO	0=NO	0	5	100	2
15811	31				2=NOT HISPANIC OR LATINO	2=BLACK ONLY		0=NONE	2					0	0	1	1				2	5	0	0	1	0	0	0	0	0	0	5	0	0	0	20	100	0	4	3	0=NO	0=NO	0=NO	0	20	100	2
15821	23	1=MARRIED AND/OR LIVING WITH PARTNER	4=NOT WORKING DUE TO PREGNANCY COMPLICATIONS	5=SOME COLLEGE BUT NO DEGREE	2=NOT HISPANIC OR LATINO	2=BLACK ONLY	1.294129827	1=AID, SNAP, WIC, FRLUNCH, SOCSEC, SI, OR	2	0	1	1	2					1	1	3	2	70	100	100	14	8	4	0	0	0	0	70	100	100	0	0	0	0	0	0	0=NO	0=NO	0=NO	0	0	0
15831	35	1=MARRIED AND/OR LIVING WITH PARTNER	1=FULL TIME	9=ADVANCED DEGREE (E.G. MD, PHD, EDD, DVM)	2=NOT HISPANIC OR LATINO	1=WHITE ONLY	5.435345274	0=NONE	2	1	1	1	3	1	1	1	3	3	1	1	1	100	100	100	20	8	4	0	0	0	0	100	100	100	100	100	100	7	20	3	0=NO	0=NO	0=NO	100	100	100	2
